# Supplementary material for: Heterogeneous expression of EPCAM in human circulating tumour cells from patient-derived xenografts
Source: Biomark Res. 2018 Oct 30;6:31. doi: 10.1186/s40364-018-0145-8 (PMC6208170; doi:10.1186/s40364-018-0145-8)
Supplement: Supplementary file 1 — Table S1. Description of human tumours grafted to generate PDX models, and their main clinical features. (XLSX 12 kb) [file 40364_2018_145_MOESM1_ESM.xlsx]

## Sheet: Table S1
	Additional file 1: Table S1. Description of human tumour samples grafted in mouse to generate PDX models, and their main clinical features.
	Tumour Code	Organ	Origin	Tumour Type	Localisation	Patient's Histological Subtype	Patient's Tumour Grade	Tumour Marker Status	Patient Age	Patient Gender	PDX Master Stock Passage	PDX Marker Status (Transcriptome)	Days Between 2 Passages	PDX Growth Rate	Cachexia
	BCX-017-LOP	Breast	Primary					Triple negative		F	P3	triple neg	60	Fast	No
	HBCx-1	Breast	Primary	IDC	Ductal		Grade III	HER2+	62	F	P22	triple neg	65	Slow	No
	HBCx-13B	Breast	Metastasis	IDC	Axi lymph		Grade III	HER2+	53	F	P21	HER2+	69	Slow	No
	HBCx-14	Breast	Primary	IDC	Ductal		Grade III	Triple negative	71	F	P12	triple neg	54	Fast	No
	HBCx-17	Breast	Primary	IDC	Ductal		Grade III	Brac2 mut	37	F	P9	triple neg	65	Fast	No
	HBCx-2	Breast	Metastasis	IDC	Axi lymph		Grade III	Triple negative	76	F	P40	triple neg	55	Fast	No
	HBCx-28	Breast	Primary	IDC	Ductal		Grade III	Triple negative, EGFR+	42	F	P11	triple neg	62	Fast	No
	HBCx-3	Breast	Primary	IDC	Ductal		Grade III	ER+	56	F	P5	ER+	61	Fast	Yes
	HBCx-30	Breast	Primary	IDC	Ductal		Grade III	Triple negative, EGFR+	78	F	P8	triple neg	57	Slow	No
	HBCx-34	Breast	Primary	IDC	Ductal		Grade III	ER+PR+HER2-	37	F	P9	ER+PR+HER2-	72	Slow	No
	HBCx-6	Breast	Primary	IDC	Ductal		Grade III	Triple negative	80	F	P9	triple neg	76	Slow	No
	T180R	Breast	Primary	IDC	Ductal			Triple negative		F	P6	triple neg	38	Fast	No
	HB-214-FOI	Liver	Primary	Hepatoblastoma			Pretext II		30 months	F	P2		42	Fast	Yes
	PAC120	Prostate	Primary	Carcinoma		Adenocarcinoma	Gleason score 9 (5+4)		51	M	P58		91	Very slow	Yes
	HID28	Prostate	Primary	Carcinoma		Adenocarcinoma	Gleason score 9 (5+4)		51	M	P47		70	Fast	Yes
	SC101	Lung	Primary	SCLC		Oat cell					P37		49	Fast	No
