# Supplementary material for: Heterogeneous expression of EPCAM in human circulating tumour cells from patient-derived xenografts
Source: Biomark Res. 2018 Oct 30;6:31. doi: 10.1186/s40364-018-0145-8 (PMC6208170; doi:10.1186/s40364-018-0145-8)
Supplement: Supplementary file 2 — Table S2. Description of oligonucleotides used for multiplex- and nested-gene-specific RT-PCR assays. (XLSX 11 kb) [file 40364_2018_145_MOESM2_ESM.xlsx]

## Sheet: Table S2
	Additional file 2: Table S2. Description of oligonucleotides used for multiplex- and nested-gene-specific RT-PCR assays.
	Gene Symbol	Primer sequences 5' - 3'		GeneBank accession number	Size of PCR product	PCR assay	qPCR conditions in each repeated cycle	Primers [ ] in qPCR
	Reference genes
	mActb	F:	GCGAGCACAGCTTCTTTGCAGC	NM_007393	96 bp	qPCR	anelling/extension at 60°C for 60sec	0.2 μM
		R:	CGTTGTCGACGACCAGCGCA					0.2 μM
	hACTB	F:	CGCGAGCACAGAGCCTCGC	NM_001101				0.3 μM
		Rext:	GTTGGTGACGATGCCGTGCTCG		296 bp	PCR
		Rint:	ACGAGCGCGGCGATATCATC		88 bp	nested qPCR	anelling/extension at 60°C for 60sec	0.3 μM
	hOAZ1	Fext:	TGCAGTTCTCCTGGAGTTCG	NM_004152	213 bp	PCR
		Rext:	TCCTCCTCTCCCGAAGACTC
		Fint:	CGAGCCGACCATGTCTTCATT		75 bp	nested qPCR	anelling at 55°C for 30sec, extension at 72°C for 30sec	0.3 μM
		Rint:	AAAGCTGAAGGTTCGGAGCAA					0.3 μM
	Marker genes
	EpCAM	Fext:	GCTGGCCGTAAACTGCTTTG	NM_002354.2				0.3 μM
		R:	TAAAGAGCCCGCTCTCATCG		218 bp	PCR
		Fint:	TCATTTGCTCAAAGCTGGCTG		147 bp	nested qPCR	anelling/extension at 60°C for 60sec	0.3 μM
	KRT19	Fext:	TGAGCAGGTCCGAGGTTACT	NM_002276.4	269 bp	PCR
		Rext:	GTAGGTGGCAATCTCCTGCT
		Fint:	GAAGACACACTGGCAGAAACG		125 bp	nested qPCR	anelling at 54.50°C for 30sec, extension at 72°C for 30sec	0.3 μM
		Rint:	TCCTGATTCTGCCGCTCACT					0.3 μM
