# Supplementary material for: Heterogeneous expression of EPCAM in human circulating tumour cells from patient-derived xenografts
Source: Biomark Res. 2018 Oct 30;6:31. doi: 10.1186/s40364-018-0145-8 (PMC6208170; doi:10.1186/s40364-018-0145-8)
Supplement: Supplementary file 3 — Table S3. Quantitative PCR data of all genes analyzed for each sample in the PDX cohort. (XLSX 58 kb) [file 40364_2018_145_MOESM3_ESM.xlsx]

## Sheet: Table S3
	Additional file 3: Table S3. Quantitative PCR data of all genes analyzed for each sample in the PDX cohort.
	Well	Fluor	Target	Content	Sample	Cq	Cq Mean	Cq Std. Dev
	1	SYBR	Target	ACTB	HB-214-FOI(a)	Undetermined	Undetermined	0
	2	SYBR	Target	ACTB	HB-214-FOI(a)	Undetermined	Undetermined	0
	3	SYBR	Target	ACTB	HB-214-FOI(a)	Undetermined	Undetermined	0
	4	SYBR	Target	ACTB	HB-214-FOI(a)	Undetermined	Undetermined	0
	5	SYBR	Target	ACTB	HB-214-FOI(a)	Undetermined	Undetermined	0
	6	SYBR	Target	ACTB	HB-214-FOI(a)	Undetermined	Undetermined	0
	7	SYBR	Target	ACTB	HB-214-FOI(a)	Undetermined	Undetermined	0
	8	SYBR	Target	ACTB	HB-214-FOI(a)	Undetermined	Undetermined	0
	9	SYBR	Target	ACTB	HB-214-FOI(a)	Undetermined	Undetermined	0
	10	SYBR	Target	ACTB	HB-214-FOI(a)	Undetermined	Undetermined	0
	11	SYBR	Target	EPCAM	HB-214-FOI(a)	Undetermined	Undetermined	0
	12	SYBR	Target	EPCAM	HB-214-FOI(a)	Undetermined	Undetermined	0
	13	SYBR	Target	EPCAM	HB-214-FOI(a)	Undetermined	Undetermined	0
	14	SYBR	Target	EPCAM	HB-214-FOI(a)	Undetermined	Undetermined	0
	15	SYBR	Target	EpCAM	HB-214-FOI(a)	Undetermined	Undetermined	0
	16	SYBR	Target	EpCAM	HB-214-FOI(a)	Undetermined	Undetermined	0
	17	SYBR	Target	EpCAM	HB-214-FOI(a)	Undetermined	Undetermined	0
	18	SYBR	Target	EpCAM	HB-214-FOI(a)	Undetermined	Undetermined	0
	19	SYBR	Target	EPCAM	HB-214-FOI(a)	Undetermined	Undetermined	0
	20	SYBR	Target	EPCAM	HB-214-FOI(a)	Undetermined	Undetermined	0
	21	SYBR	Target	KRT19	HB-214-FOI(a)	Undetermined	Undetermined	0
	22	SYBR	Target	KRT19	HB-214-FOI(a)	Undetermined	Undetermined	0
	23	SYBR	Target	KRT19	HB-214-FOI(a)	Undetermined	Undetermined	0
	24	SYBR	Target	KRT19	HB-214-FOI(a)	Undetermined	Undetermined	0
	25	SYBR	Target	KRT19	HB-214-FOI(a)	33.69	33.42	0.3818
	26	SYBR	Target	KRT19	HB-214-FOI(a)	33.15	33.42	0.3818
	27	SYBR	Target	KRT19	HB-214-FOI(a)	Undetermined	Undetermined	0
	28	SYBR	Target	KRT19	HB-214-FOI(a)	Undetermined	Undetermined	0
	29	SYBR	Endogenous Control	mActb	HB-214-FOI(a)	15.66	15.12	0.7707
	30	SYBR	Endogenous Control	mActb	HB-214-FOI(a)	14.57	15.12	0.7707
	31	SYBR	Endogenous Control	mActb	HB-214-FOI(a)	17.17	16.19	1.393
	32	SYBR	Endogenous Control	mActb	HB-214-FOI(a)	15.2	16.19	1.393
	33	SYBR	Target	OAZ1	HB-214-FOI(a)	32.89	33.03	0.198
	34	SYBR	Target	OAZ1	HB-214-FOI(a)	33.17	33.03	0.198
	35	SYBR	Target	OAZ1	HB-214-FOI(a)	Undetermined	Undetermined	0
	36	SYBR	Target	OAZ1	HB-214-FOI(a)	Undetermined	Undetermined	0
	37	SYBR	Target	OAZ1	HB-214-FOI(a)	38.23	38.23	0
	38	SYBR	Target	OAZ1	HB-214-FOI(a)	Undetermined	Undetermined	0
	39	SYBR	Target	OAZ1	HB-214-FOI(a)	Undetermined	Undetermined	0
	40	SYBR	Target	OAZ1	HB-214-FOI(a)	Undetermined	Undetermined	0
	41	SYBR	Target	OAZ1	HB-214-FOI(a)	34.65	33.56	1.5486
	42	SYBR	Target	OAZ1	HB-214-FOI(a)	32.46	33.56	1.5486
	43	SYBR	Target	ACTB	HBCx-2(b)	Undetermined	Undetermined	0
	44	SYBR	Target	ACTB	HBCx-2(b)	Undetermined	Undetermined	0
	45	SYBR	Target	ACTB	HBCx-2(b)	31.16	31.23	0.099
	46	SYBR	Target	ACTB	HBCx-2(b)	31.3	31.23	0.099
	47	SYBR	Target	ACTB	HBCx-2(b)	31.29	30.8	0.7
	48	SYBR	Target	ACTB	HBCx-2(b)	30.3	30.8	0.7
	49	SYBR	Target	ACTB	HBCx-2(b)	33.1	34.18	1.5274
	50	SYBR	Target	ACTB	HBCx-2(b)	35.26	34.18	1.5274
	51	SYBR	Target	ACTB	HBCx-2(b)	33.47	32.24	1.7395
	52	SYBR	Target	ACTB	HBCx-2(b)	31.01	32.24	1.7395
	53	SYBR	Target	EPCAM	HBCx-2(b)	Undetermined	Undetermined	0
	54	SYBR	Target	EPCAM	HBCx-2(b)	Undetermined	Undetermined	0
	55	SYBR	Target	EPCAM	HBCx-2(b)	Undetermined	Undetermined	0
	56	SYBR	Target	EPCAM	HBCx-2(b)	Undetermined	Undetermined	0
	57	SYBR	Target	EpCAM	HBCx-2(b)	Undetermined	Undetermined	0
	58	SYBR	Target	EpCAM	HBCx-2(b)	Undetermined	Undetermined	0
	59	SYBR	Target	EpCAM	HBCx-2(b)	28.09	28.1	0.0071
	60	SYBR	Target	EpCAM	HBCx-2(b)	28.1	28.1	0.0071
	61	SYBR	Target	EPCAM	HBCx-2(b)	29.93	30.14	0.2899
	62	SYBR	Target	EPCAM	HBCx-2(b)	30.34	30.14	0.2899
	63	SYBR	Target	KRT19	HBCx-2(b)	Undetermined	Undetermined	0
	64	SYBR	Target	KRT19	HBCx-2(b)	Undetermined	Undetermined	0
	65	SYBR	Target	KRT19	HBCx-2(b)	Undetermined	Undetermined	0
	66	SYBR	Target	KRT19	HBCx-2(b)	Undetermined	Undetermined	0
	67	SYBR	Target	KRT19	HBCx-2(b)	32.37	32.58	0.2899
	68	SYBR	Target	KRT19	HBCx-2(b)	32.78	32.58	0.2899
	69	SYBR	Target	KRT19	HBCx-2(b)	Undetermined	Undetermined	0
	70	SYBR	Target	KRT19	HBCx-2(b)	Undetermined	Undetermined	0
	71	SYBR	Endogenous Control	mActb	HBCx-2(b)	16.29	16.33	0.0497
	72	SYBR	Endogenous Control	mActb	HBCx-2(b)	16.36	16.33	0.0497
	73	SYBR	Endogenous Control	mActb	HBCx-2(b)	15.22	15.3	0.1061
	74	SYBR	Endogenous Control	mActb	HBCx-2(b)	15.37	15.3	0.1061
	75	SYBR	Target	OAZ1	HBCx-2(b)	31.08	31.01	0.099
	76	SYBR	Target	OAZ1	HBCx-2(b)	30.94	31.01	0.099
	77	SYBR	Target	OAZ1	HBCx-2(b)	30.39	30.41	0.0283
	78	SYBR	Target	OAZ1	HBCx-2(b)	30.43	30.41	0.0283
	79	SYBR	Target	OAZ1	HBCx-2(b)	32.42	31.9	0.7425
	80	SYBR	Target	OAZ1	HBCx-2(b)	31.37	31.9	0.7425
	81	SYBR	Target	OAZ1	HBCx-2(b)	Undetermined	Undetermined	0
	82	SYBR	Target	OAZ1	HBCx-2(b)	Undetermined	Undetermined	0
	83	SYBR	Target	OAZ1	HBCx-2(b)	35.76	35.83	0.0919
	84	SYBR	Target	OAZ1	HBCx-2(b)	35.89	35.83	0.0919
	85	SYBR	Target	ACTB	HBCx-30	31.73	31.38	0.502
	86	SYBR	Target	ACTB	HBCx-30	31.02	31.38	0.502
	87	SYBR	Target	ACTB	HBCx-30	31.92	32.14	0.3111
	88	SYBR	Target	ACTB	HBCx-30	32.36	32.14	0.3111
	89	SYBR	Target	ACTB	HBCx-30	31.62	31.14	0.6859
	90	SYBR	Target	ACTB	HBCx-30	30.65	31.14	0.6859
	91	SYBR	Target	ACTB	HBCx-30	32.84	33.5	0.9334
	92	SYBR	Target	ACTB	HBCx-30	34.16	33.5	0.9334
	93	SYBR	Target	ACTB	HBCx-30	36.42	35.36	1.5061
	94	SYBR	Target	ACTB	HBCx-30	34.29	35.36	1.5061
	95	SYBR	Target	EPCAM	HBCx-30	26.56	26.6	0.0566
	96	SYBR	Target	EPCAM	HBCx-30	26.64	26.6	0.0566
	97	SYBR	Target	EPCAM	HBCx-30	28.41	28.22	0.2758
	98	SYBR	Target	EPCAM	HBCx-30	28.02	28.22	0.2758
	99	SYBR	Target	EpCAM	HBCx-30	25.53	25.25	0.396
	100	SYBR	Target	EpCAM	HBCx-30	24.97	25.25	0.396
	101	SYBR	Target	EpCAM	HBCx-30	25.19	25.05	0.198
	102	SYBR	Target	EpCAM	HBCx-30	24.91	25.05	0.198
	103	SYBR	Target	EPCAM	HBCx-30	30.69	30.83	0.198
	104	SYBR	Target	EPCAM	HBCx-30	30.97	30.83	0.198
	105	SYBR	Target	KRT19	HBCx-30	29.03	28.85	0.2546
	106	SYBR	Target	KRT19	HBCx-30	28.67	28.85	0.2546
	107	SYBR	Target	KRT19	HBCx-30	30.02	30.03	0.0071
	108	SYBR	Target	KRT19	HBCx-30	30.03	30.03	0.0071
	109	SYBR	Target	KRT19	HBCx-30	29.01	29.07	0.0778
	110	SYBR	Target	KRT19	HBCx-30	29.12	29.07	0.0778
	111	SYBR	Target	KRT19	HBCx-30	31.68	32.34	0.9263
	112	SYBR	Target	KRT19	HBCx-30	32.99	32.34	0.9263
	113	SYBR	Endogenous Control	mActb	HBCx-30	15.36	15.51	0.2132
	114	SYBR	Endogenous Control	mActb	HBCx-30	15.67	15.51	0.2132
	115	SYBR	Endogenous Control	mActb	HBCx-30	15.68	15.6	0.1202
	116	SYBR	Endogenous Control	mActb	HBCx-30	15.51	15.6	0.1202
	117	SYBR	Target	OAZ1	HBCx-30	30.16	30.21	0.0707
	118	SYBR	Target	OAZ1	HBCx-30	30.26	30.21	0.0707
	119	SYBR	Target	OAZ1	HBCx-30	31.3	31.43	0.1768
	120	SYBR	Target	OAZ1	HBCx-30	31.55	31.43	0.1768
	121	SYBR	Target	OAZ1	HBCx-30	28.33	28.13	0.2899
	122	SYBR	Target	OAZ1	HBCx-30	27.92	28.13	0.2899
	123	SYBR	Target	OAZ1	HBCx-30	36.84	36.84	0
	124	SYBR	Target	OAZ1	HBCx-30	Undetermined	Undetermined	0
	125	SYBR	Target	OAZ1	HBCx-30	29.6	28.98	0.8768
	126	SYBR	Target	OAZ1	HBCx-30	28.36	28.98	0.8768
	127	SYBR	Target	ACTB	HBCx-28(a)	35.8	35.06	1.0536
	128	SYBR	Target	ACTB	HBCx-28(a)	34.31	35.06	1.0536
	129	SYBR	Target	ACTB	HBCx-28(a)	34.66	34.47	0.2687
	130	SYBR	Target	ACTB	HBCx-28(a)	34.28	34.47	0.2687
	131	SYBR	Target	ACTB	HBCx-28(a)	Undetermined	Undetermined	0
	132	SYBR	Target	ACTB	HBCx-28(a)	Undetermined	Undetermined	0
	133	SYBR	Target	ACTB	HBCx-28(a)	Undetermined	Undetermined	0
	134	SYBR	Target	ACTB	HBCx-28(a)	36.45	36.45	0
	135	SYBR	Target	ACTB	HBCx-28(a)	Undetermined	Undetermined	0
	136	SYBR	Target	ACTB	HBCx-28(a)	Undetermined	Undetermined	0
	137	SYBR	Target	EPCAM	HBCx-28(a)	Undetermined	Undetermined	0
	138	SYBR	Target	EPCAM	HBCx-28(a)	Undetermined	Undetermined	0
	139	SYBR	Target	EPCAM	HBCx-28(a)	27.92	27.85	0.1061
	140	SYBR	Target	EPCAM	HBCx-28(a)	27.77	27.85	0.1061
	141	SYBR	Target	EpCAM	HBCx-28(a)	Undetermined	Undetermined	0
	142	SYBR	Target	EpCAM	HBCx-28(a)	Undetermined	Undetermined	0
	143	SYBR	Target	EpCAM	HBCx-28(a)	Undetermined	Undetermined	0
	144	SYBR	Target	EpCAM	HBCx-28(a)	Undetermined	Undetermined	0
	145	SYBR	Target	EPCAM	HBCx-28(a)	Undetermined	Undetermined	0
	146	SYBR	Target	EPCAM	HBCx-28(a)	Undetermined	Undetermined	0
	147	SYBR	Target	KRT19	HBCx-28(a)	Undetermined	Undetermined	0
	148	SYBR	Target	KRT19	HBCx-28(a)	37.64	37.64	0
	149	SYBR	Target	KRT19	HBCx-28(a)	Undetermined	Undetermined	0
	150	SYBR	Target	KRT19	HBCx-28(a)	Undetermined	Undetermined	0
	151	SYBR	Target	KRT19	HBCx-28(a)	Undetermined	Undetermined	0
	152	SYBR	Target	KRT19	HBCx-28(a)	Undetermined	Undetermined	0
	153	SYBR	Target	KRT19	HBCx-28(a)	Undetermined	Undetermined	0
	154	SYBR	Target	KRT19	HBCx-28(a)	Undetermined	Undetermined	0
	155	SYBR	Endogenous Control	mActb	HBCx-28(a)	15.88	15.68	0.2773
	156	SYBR	Endogenous Control	mActb	HBCx-28(a)	15.49	15.68	0.2773
	157	SYBR	Endogenous Control	mActb	HBCx-28(a)	15.15	14.91	0.3394
	158	SYBR	Endogenous Control	mActb	HBCx-28(a)	14.67	14.91	0.3394
	159	SYBR	Target	OAZ1	HBCx-28(a)	38.14	38.14	0
	160	SYBR	Target	OAZ1	HBCx-28(a)	Undetermined	Undetermined	0
	161	SYBR	Target	OAZ1	HBCx-28(a)	Undetermined	Undetermined	0
	162	SYBR	Target	OAZ1	HBCx-28(a)	Undetermined	Undetermined	0
	163	SYBR	Target	OAZ1	HBCx-28(a)	Undetermined	Undetermined	0
	164	SYBR	Target	OAZ1	HBCx-28(a)	Undetermined	Undetermined	0
	165	SYBR	Target	OAZ1	HBCx-28(a)	Undetermined	Undetermined	0
	166	SYBR	Target	OAZ1	HBCx-28(a)	Undetermined	Undetermined	0
	167	SYBR	Target	OAZ1	HBCx-28(a)	38.09	38.09	0
	168	SYBR	Target	OAZ1	HBCx-28(a)	Undetermined	Undetermined	0
	169	SYBR	Target	ACTB	HBCx-28(b)	Undetermined	Undetermined	0
	170	SYBR	Target	ACTB	HBCx-28(b)	Undetermined	Undetermined	0
	171	SYBR	Target	ACTB	HBCx-28(b)	Undetermined	Undetermined	0
	172	SYBR	Target	ACTB	HBCx-28(b)	Undetermined	Undetermined	0
	173	SYBR	Target	ACTB	HBCx-28(b)	36.27	36.27	0
	174	SYBR	Target	ACTB	HBCx-28(b)	Undetermined	Undetermined	0
	175	SYBR	Target	ACTB	HBCx-28(b)	Undetermined	Undetermined	0
	176	SYBR	Target	ACTB	HBCx-28(b)	Undetermined	Undetermined	0
	177	SYBR	Target	ACTB	HBCx-28(b)	32.73	32.57	0.2263
	178	SYBR	Target	ACTB	HBCx-28(b)	32.41	32.57	0.2263
	179	SYBR	Target	EPCAM	HBCx-28(b)	29.32	29.29	0.0424
	180	SYBR	Target	EPCAM	HBCx-28(b)	29.26	29.29	0.0424
	181	SYBR	Target	EPCAM	HBCx-28(b)	Undetermined	Undetermined	0
	182	SYBR	Target	EPCAM	HBCx-28(b)	Undetermined	Undetermined	0
	183	SYBR	Target	EpCAM	HBCx-28(b)	Undetermined	Undetermined	0
	184	SYBR	Target	EpCAM	HBCx-28(b)	Undetermined	Undetermined	0
	185	SYBR	Target	EpCAM	HBCx-28(b)	Undetermined	Undetermined	0
	186	SYBR	Target	EpCAM	HBCx-28(b)	Undetermined	Undetermined	0
	187	SYBR	Target	EPCAM	HBCx-28(b)	Undetermined	Undetermined	0
	188	SYBR	Target	EPCAM	HBCx-28(b)	Undetermined	Undetermined	0
	189	SYBR	Target	KRT19	HBCx-28(b)	Undetermined	Undetermined	0
	190	SYBR	Target	KRT19	HBCx-28(b)	Undetermined	Undetermined	0
	191	SYBR	Target	KRT19	HBCx-28(b)	Undetermined	Undetermined	0
	192	SYBR	Target	KRT19	HBCx-28(b)	Undetermined	Undetermined	0
	193	SYBR	Target	KRT19	HBCx-28(b)	Undetermined	Undetermined	0
	194	SYBR	Target	KRT19	HBCx-28(b)	Undetermined	Undetermined	0
	195	SYBR	Target	KRT19	HBCx-28(b)	Undetermined	Undetermined	0
	196	SYBR	Target	KRT19	HBCx-28(b)	Undetermined	Undetermined	0
	197	SYBR	Endogenous Control	mActb	HBCx-28(b)	16.31	16.39	0.1127
	198	SYBR	Endogenous Control	mActb	HBCx-28(b)	16.47	16.39	0.1127
	199	SYBR	Endogenous Control	mActb	HBCx-28(b)	16.36	16.46	0.1344
	200	SYBR	Endogenous Control	mActb	HBCx-28(b)	16.55	16.46	0.1344
	201	SYBR	Target	OAZ1	HBCx-28(b)	Undetermined	Undetermined	0
	202	SYBR	Target	OAZ1	HBCx-28(b)	Undetermined	Undetermined	0
	203	SYBR	Target	OAZ1	HBCx-28(b)	Undetermined	Undetermined	0
	204	SYBR	Target	OAZ1	HBCx-28(b)	Undetermined	Undetermined	0
	205	SYBR	Target	OAZ1	HBCx-28(b)	Undetermined	Undetermined	0
	206	SYBR	Target	OAZ1	HBCx-28(b)	Undetermined	Undetermined	0
	207	SYBR	Target	OAZ1	HBCx-28(b)	Undetermined	Undetermined	0
	208	SYBR	Target	OAZ1	HBCx-28(b)	Undetermined	Undetermined	0
	209	SYBR	Target	OAZ1	HBCx-28(b)	39.03	39.03	0
	210	SYBR	Target	OAZ1	HBCx-28(b)	Undetermined	Undetermined	0
	211	SYBR	Target	ACTB	HBCx-28(c)	32.78	33.01	0.3182
	212	SYBR	Target	ACTB	HBCx-28(c)	33.23	33.01	0.3182
	213	SYBR	Target	ACTB	HBCx-28(c)	34.23	34.23	0
	214	SYBR	Target	ACTB	HBCx-28(c)	Undetermined	Undetermined	0
	215	SYBR	Target	ACTB	HBCx-28(c)	36.54	36.43	0.1626
	216	SYBR	Target	ACTB	HBCx-28(c)	36.31	36.43	0.1626
	217	SYBR	Target	ACTB	HBCx-28(c)	31.88	32.22	0.4808
	218	SYBR	Target	ACTB	HBCx-28(c)	32.56	32.22	0.4808
	219	SYBR	Target	ACTB	HBCx-28(c)	37.04	37.04	0
	220	SYBR	Target	ACTB	HBCx-28(c)	Undetermined	Undetermined	0
	221	SYBR	Target	EPCAM	HBCx-28(c)	Undetermined	Undetermined	0
	222	SYBR	Target	EPCAM	HBCx-28(c)	Undetermined	Undetermined	0
	223	SYBR	Target	EPCAM	HBCx-28(c)	29.36	29.28	0.1131
	224	SYBR	Target	EPCAM	HBCx-28(c)	29.2	29.28	0.1131
	225	SYBR	Target	EpCAM	HBCx-28(c)	30.37	30.12	0.3606
	226	SYBR	Target	EpCAM	HBCx-28(c)	29.86	30.12	0.3606
	227	SYBR	Target	EpCAM	HBCx-28(c)	29.34	29.11	0.3253
	228	SYBR	Target	EpCAM	HBCx-28(c)	28.88	29.11	0.3253
	229	SYBR	Target	EPCAM	HBCx-28(c)	Undetermined	Undetermined	0
	230	SYBR	Target	EPCAM	HBCx-28(c)	Undetermined	Undetermined	0
	231	SYBR	Target	KRT19	HBCx-28(c)	Undetermined	Undetermined	0
	232	SYBR	Target	KRT19	HBCx-28(c)	Undetermined	Undetermined	0
	233	SYBR	Target	KRT19	HBCx-28(c)	Undetermined	Undetermined	0
	234	SYBR	Target	KRT19	HBCx-28(c)	Undetermined	Undetermined	0
	235	SYBR	Target	KRT19	HBCx-28(c)	Undetermined	Undetermined	0
	236	SYBR	Target	KRT19	HBCx-28(c)	Undetermined	Undetermined	0
	237	SYBR	Target	KRT19	HBCx-28(c)	Undetermined	Undetermined	0
	238	SYBR	Target	KRT19	HBCx-28(c)	Undetermined	Undetermined	0
	239	SYBR	Endogenous Control	mActb	HBCx-28(c)	15.26	15.23	0.045
	240	SYBR	Endogenous Control	mActb	HBCx-28(c)	15.2	15.23	0.045
	241	SYBR	Endogenous Control	mActb	HBCx-28(c)	15.28	15.06	0.3111
	242	SYBR	Endogenous Control	mActb	HBCx-28(c)	14.84	15.06	0.3111
	243	SYBR	Target	OAZ1	HBCx-28(c)	35.69	35.92	0.3182
	244	SYBR	Target	OAZ1	HBCx-28(c)	36.14	35.92	0.3182
	245	SYBR	Target	OAZ1	HBCx-28(c)	32.37	32.4	0.0424
	246	SYBR	Target	OAZ1	HBCx-28(c)	32.43	32.4	0.0424
	247	SYBR	Target	OAZ1	HBCx-28(c)	31.77	31.43	0.4808
	248	SYBR	Target	OAZ1	HBCx-28(c)	31.09	31.43	0.4808
	249	SYBR	Target	OAZ1	HBCx-28(c)	37.67	36.96	1.0112
	250	SYBR	Target	OAZ1	HBCx-28(c)	36.24	36.96	1.0112
	251	SYBR	Target	OAZ1	HBCx-28(c)	30.62	30.19	0.6081
	252	SYBR	Target	OAZ1	HBCx-28(c)	29.76	30.19	0.6081
	253	SYBR	Target	ACTB	HBCx-17	Undetermined	Undetermined	0
	254	SYBR	Target	ACTB	HBCx-17	Undetermined	Undetermined	0
	255	SYBR	Target	ACTB	HBCx-17	36.05	35.66	0.5586
	256	SYBR	Target	ACTB	HBCx-17	35.26	35.66	0.5586
	257	SYBR	Target	ACTB	HBCx-17	36.34	36.34	0
	258	SYBR	Target	ACTB	HBCx-17	Undetermined	Undetermined	0
	259	SYBR	Target	ACTB	HBCx-17	38.14	38.14	0
	260	SYBR	Target	ACTB	HBCx-17	Undetermined	Undetermined	0
	261	SYBR	Target	ACTB	HBCx-17	Undetermined	Undetermined	0
	262	SYBR	Target	ACTB	HBCx-17	Undetermined	Undetermined	0
	263	SYBR	Target	EPCAM	HBCx-17	Undetermined	Undetermined	0
	264	SYBR	Target	EPCAM	HBCx-17	Undetermined	Undetermined	0
	265	SYBR	Target	EPCAM	HBCx-17	Undetermined	Undetermined	0
	266	SYBR	Target	EPCAM	HBCx-17	Undetermined	Undetermined	0
	267	SYBR	Target	EpCAM	HBCx-17	28.09	27.94	0.2192
	268	SYBR	Target	EpCAM	HBCx-17	27.78	27.94	0.2192
	269	SYBR	Target	EpCAM	HBCx-17	29.17	28.85	0.4525
	270	SYBR	Target	EpCAM	HBCx-17	28.53	28.85	0.4525
	271	SYBR	Target	EPCAM	HBCx-17	Undetermined	Undetermined	0
	272	SYBR	Target	EPCAM	HBCx-17	Undetermined	Undetermined	0
	273	SYBR	Target	KRT19	HBCx-17	Undetermined	Undetermined	0
	274	SYBR	Target	KRT19	HBCx-17	Undetermined	Undetermined	0
	275	SYBR	Target	KRT19	HBCx-17	Undetermined	Undetermined	0
	276	SYBR	Target	KRT19	HBCx-17	Undetermined	Undetermined	0
	277	SYBR	Target	KRT19	HBCx-17	30.89	31.31	0.5869
	278	SYBR	Target	KRT19	HBCx-17	31.72	31.31	0.5869
	279	SYBR	Target	KRT19	HBCx-17	Undetermined	Undetermined	0
	280	SYBR	Target	KRT19	HBCx-17	Undetermined	Undetermined	0
	281	SYBR	Endogenous Control	mActb	HBCx-17	16.46	16.51	0.0711
	282	SYBR	Endogenous Control	mActb	HBCx-17	16.56	16.51	0.0711
	283	SYBR	Endogenous Control	mActb	HBCx-17	16.47	16.5	0.0424
	284	SYBR	Endogenous Control	mActb	HBCx-17	16.53	16.5	0.0424
	285	SYBR	Target	OAZ1	HBCx-17	34.87	36.08	1.7041
	286	SYBR	Target	OAZ1	HBCx-17	37.28	36.08	1.7041
	287	SYBR	Target	OAZ1	HBCx-17	33.14	32.89	0.3536
	288	SYBR	Target	OAZ1	HBCx-17	32.64	32.89	0.3536
	289	SYBR	Target	OAZ1	HBCx-17	31.29	30.62	0.9475
	290	SYBR	Target	OAZ1	HBCx-17	29.95	30.62	0.9475
	291	SYBR	Target	OAZ1	HBCx-17	38.63	37.87	1.0819
	292	SYBR	Target	OAZ1	HBCx-17	37.1	37.87	1.0819
	293	SYBR	Target	OAZ1	HBCx-17	35.12	34.79	0.4667
	294	SYBR	Target	OAZ1	HBCx-17	34.46	34.79	0.4667
	295	SYBR	Target	ACTB	SC101	35.09	35.09	0
	296	SYBR	Target	ACTB	SC101	Undetermined	Undetermined	0
	297	SYBR	Target	ACTB	SC101	Undetermined	Undetermined	0
	298	SYBR	Target	ACTB	SC101	Undetermined	Undetermined	0
	299	SYBR	Target	ACTB	SC101	30.49	30.76	0.3748
	300	SYBR	Target	ACTB	SC101	31.02	30.76	0.3748
	301	SYBR	Target	ACTB	SC101	32.85	34.18	1.8738
	302	SYBR	Target	ACTB	SC101	35.5	34.18	1.8738
	303	SYBR	Target	ACTB	SC101	32.32	32.28	0.0566
	304	SYBR	Target	ACTB	SC101	32.24	32.28	0.0566
	305	SYBR	Target	EPCAM	SC101	28.98	29	0.0212
	306	SYBR	Target	EPCAM	SC101	29.01	29	0.0212
	307	SYBR	Target	EPCAM	SC101	Undetermined	Undetermined	0
	308	SYBR	Target	EPCAM	SC101	Undetermined	Undetermined	0
	309	SYBR	Target	EpCAM	SC101	28.5	27.34	1.6405
	310	SYBR	Target	EpCAM	SC101	26.18	27.34	1.6405
	311	SYBR	Target	EpCAM	SC101	29.45	29.17	0.396
	312	SYBR	Target	EpCAM	SC101	28.89	29.17	0.396
	313	SYBR	Target	EPCAM	SC101	30.4	30.03	0.5233
	314	SYBR	Target	EPCAM	SC101	29.66	30.03	0.5233
	315	SYBR	Target	KRT19	SC101	36.57	36.57	0
	316	SYBR	Target	KRT19	SC101	Undetermined	Undetermined	0
	317	SYBR	Target	KRT19	SC101	35.5	35.5	0
	318	SYBR	Target	KRT19	SC101	Undetermined	Undetermined	0
	319	SYBR	Target	KRT19	SC101	Undetermined	Undetermined	0
	320	SYBR	Target	KRT19	SC101	Undetermined	Undetermined	0
	321	SYBR	Target	KRT19	SC101	Undetermined	Undetermined	0
	322	SYBR	Target	KRT19	SC101	Undetermined	Undetermined	0
	323	SYBR	Endogenous Control	mActb	SC101	14.86	14.78	0.11
	324	SYBR	Endogenous Control	mActb	SC101	14.71	14.78	0.11
	325	SYBR	Endogenous Control	mActb	SC101	14.84	14.92	0.1061
	326	SYBR	Endogenous Control	mActb	SC101	14.99	14.92	0.1061
	327	SYBR	Target	OAZ1	SC101	32.69	32.72	0.0424
	328	SYBR	Target	OAZ1	SC101	32.75	32.72	0.0424
	329	SYBR	Target	OAZ1	SC101	32.52	32.28	0.3465
	330	SYBR	Target	OAZ1	SC101	32.03	32.28	0.3465
	331	SYBR	Target	OAZ1	SC101	31.55	31.25	0.4243
	332	SYBR	Target	OAZ1	SC101	30.95	31.25	0.4243
	333	SYBR	Target	OAZ1	SC101	37.8	37.8	0
	334	SYBR	Target	OAZ1	SC101	Undetermined	Undetermined	0
	335	SYBR	Target	OAZ1	SC101	32.89	32.73	0.2333
	336	SYBR	Target	OAZ1	SC101	32.56	32.73	0.2333
	337	SYBR	Target	ACTB	T180R(a)	Undetermined	Undetermined	0
	338	SYBR	Target	ACTB	T180R(a)	Undetermined	Undetermined	0
	339	SYBR	Target	ACTB	T180R(a)	35.08	35.31	0.3182
	340	SYBR	Target	ACTB	T180R(a)	35.53	35.31	0.3182
	341	SYBR	Target	ACTB	T180R(a)	31	31.04	0.0566
	342	SYBR	Target	ACTB	T180R(a)	31.08	31.04	0.0566
	343	SYBR	Target	ACTB	T180R(a)	Undetermined	Undetermined	0
	344	SYBR	Target	ACTB	T180R(a)	32.58	32.58	0
	345	SYBR	Target	ACTB	T180R(a)	33.55	33.36	0.2687
	346	SYBR	Target	ACTB	T180R(a)	33.17	33.36	0.2687
	347	SYBR	Target	EPCAM	T180R(a)	29.64	29	0.9122
	348	SYBR	Target	EPCAM	T180R(a)	28.35	29	0.9122
	349	SYBR	Target	EPCAM	T180R(a)	Undetermined	Undetermined	0
	350	SYBR	Target	EPCAM	T180R(a)	Undetermined	Undetermined	0
	351	SYBR	Target	EpCAM	T180R(a)	32.47	31.96	0.7283
	352	SYBR	Target	EpCAM	T180R(a)	31.44	31.96	0.7283
	353	SYBR	Target	EpCAM	T180R(a)	29.41	29.45	0.0495
	354	SYBR	Target	EpCAM	T180R(a)	29.48	29.45	0.0495
	355	SYBR	Target	EPCAM	T180R(a)	Undetermined	Undetermined	0
	356	SYBR	Target	EPCAM	T180R(a)	Undetermined	Undetermined	0
	357	SYBR	Target	KRT19	T180R(a)	Undetermined	Undetermined	0
	358	SYBR	Target	KRT19	T180R(a)	Undetermined	Undetermined	0
	359	SYBR	Target	KRT19	T180R(a)	37.46	36.83	0.898
	360	SYBR	Target	KRT19	T180R(a)	36.19	36.83	0.898
	361	SYBR	Target	KRT19	T180R(a)	31.81	31.66	0.2121
	362	SYBR	Target	KRT19	T180R(a)	31.51	31.66	0.2121
	363	SYBR	Target	KRT19	T180R(a)	36.29	36.38	0.1202
	364	SYBR	Target	KRT19	T180R(a)	36.46	36.38	0.1202
	365	SYBR	Endogenous Control	mActb	T180R(a)	14.35	14.13	0.3052
	366	SYBR	Endogenous Control	mActb	T180R(a)	13.92	14.13	0.3052
	367	SYBR	Endogenous Control	mActb	T180R(a)	14.43	13.96	0.6647
	368	SYBR	Endogenous Control	mActb	T180R(a)	13.49	13.96	0.6647
	369	SYBR	Target	OAZ1	T180R(a)	31.46	31.65	0.2616
	370	SYBR	Target	OAZ1	T180R(a)	31.83	31.65	0.2616
	371	SYBR	Target	OAZ1	T180R(a)	31.62	31.78	0.2192
	372	SYBR	Target	OAZ1	T180R(a)	31.93	31.78	0.2192
	373	SYBR	Target	OAZ1	T180R(a)	30.7	30.2	0.7142
	374	SYBR	Target	OAZ1	T180R(a)	29.69	30.2	0.7142
	375	SYBR	Target	OAZ1	T180R(a)	32.55	32.5	0.0707
	376	SYBR	Target	OAZ1	T180R(a)	32.45	32.5	0.0707
	377	SYBR	Target	OAZ1	T180R(a)	35.66	34.89	1.096
	378	SYBR	Target	OAZ1	T180R(a)	34.11	34.89	1.096
	379	SYBR	Target	ACTB	T180R(b)	34.36	34.72	0.5091
	380	SYBR	Target	ACTB	T180R(b)	35.08	34.72	0.5091
	381	SYBR	Target	ACTB	T180R(b)	30.51	30.53	0.0212
	382	SYBR	Target	ACTB	T180R(b)	30.54	30.53	0.0212
	383	SYBR	Target	ACTB	T180R(b)	31.69	31.85	0.2263
	384	SYBR	Target	ACTB	T180R(b)	32.01	31.85	0.2263
	385	SYBR	Target	ACTB	T180R(b)	34.73	34.67	0.0849
	386	SYBR	Target	ACTB	T180R(b)	34.61	34.67	0.0849
	387	SYBR	Target	ACTB	T180R(b)	33.72	35.6	2.6517
	388	SYBR	Target	ACTB	T180R(b)	37.47	35.6	2.6517
	389	SYBR	Target	EPCAM	T180R(b)	27.87	27.87	0
	390	SYBR	Target	EPCAM	T180R(b)	27.87	27.87	0
	391	SYBR	Target	EPCAM	T180R(b)	Undetermined	Undetermined	0
	392	SYBR	Target	EPCAM	T180R(b)	Undetermined	Undetermined	0
	393	SYBR	Target	EpCAM	T180R(b)	26.76	25.92	1.195
	394	SYBR	Target	EpCAM	T180R(b)	25.07	25.92	1.195
	395	SYBR	Target	EpCAM	T180R(b)	27.61	27.11	0.7071
	396	SYBR	Target	EpCAM	T180R(b)	26.61	27.11	0.7071
	397	SYBR	Target	EPCAM	T180R(b)	30.23	30.21	0.0283
	398	SYBR	Target	EPCAM	T180R(b)	30.19	30.21	0.0283
	399	SYBR	Target	KRT19	T180R(b)	32.37	32.14	0.3323
	400	SYBR	Target	KRT19	T180R(b)	31.9	32.14	0.3323
	401	SYBR	Target	KRT19	T180R(b)	35.57	35.57	0
	402	SYBR	Target	KRT19	T180R(b)	Undetermined	Undetermined	0
	403	SYBR	Target	KRT19	T180R(b)	32.28	32.36	0.1061
	404	SYBR	Target	KRT19	T180R(b)	32.43	32.36	0.1061
	405	SYBR	Target	KRT19	T180R(b)	Undetermined	Undetermined	0
	406	SYBR	Target	KRT19	T180R(b)	Undetermined	Undetermined	0
	407	SYBR	Endogenous Control	mActb	T180R(b)	13.95	13.94	0.0212
	408	SYBR	Endogenous Control	mActb	T180R(b)	13.92	13.94	0.0212
	409	SYBR	Endogenous Control	mActb	T180R(b)	13.95	13.73	0.3182
	410	SYBR	Endogenous Control	mActb	T180R(b)	13.5	13.73	0.3182
	411	SYBR	Target	OAZ1	T180R(b)	27.68	28.76	1.5203
	412	SYBR	Target	OAZ1	T180R(b)	29.83	28.76	1.5203
	413	SYBR	Target	OAZ1	T180R(b)	30.51	30.56	0.0636
	414	SYBR	Target	OAZ1	T180R(b)	30.6	30.56	0.0636
	415	SYBR	Target	OAZ1	T180R(b)	29.48	29.04	0.6223
	416	SYBR	Target	OAZ1	T180R(b)	28.6	29.04	0.6223
	417	SYBR	Target	OAZ1	T180R(b)	37.82	37.82	0
	418	SYBR	Target	OAZ1	T180R(b)	Undetermined	Undetermined	0
	419	SYBR	Target	OAZ1	T180R(b)	29.82	29.38	0.6293
	420	SYBR	Target	OAZ1	T180R(b)	28.93	29.38	0.6293
	421	SYBR	Target	ACTB	T180R(c)	Undetermined	Undetermined	0
	422	SYBR	Target	ACTB	T180R(c)	Undetermined	Undetermined	0
	423	SYBR	Target	ACTB	T180R(c)	Undetermined	Undetermined	0
	424	SYBR	Target	ACTB	T180R(c)	Undetermined	Undetermined	0
	425	SYBR	Target	ACTB	T180R(c)	Undetermined	Undetermined	0
	426	SYBR	Target	ACTB	T180R(c)	Undetermined	Undetermined	0
	427	SYBR	Target	ACTB	T180R(c)	Undetermined	Undetermined	0
	428	SYBR	Target	ACTB	T180R(c)	Undetermined	Undetermined	0
	429	SYBR	Target	ACTB	T180R(c)	35.88	35.88	0
	430	SYBR	Target	ACTB	T180R(c)	Undetermined	Undetermined	0
	431	SYBR	Target	EPCAM	T180R(c)	31.37	30.58	1.1243
	432	SYBR	Target	EPCAM	T180R(c)	29.78	30.58	1.1243
	433	SYBR	Target	EPCAM	T180R(c)	Undetermined	Undetermined	0
	434	SYBR	Target	EPCAM	T180R(c)	Undetermined	Undetermined	0
	435	SYBR	Target	EpCAM	T180R(c)	Undetermined	Undetermined	0
	436	SYBR	Target	EpCAM	T180R(c)	Undetermined	Undetermined	0
	437	SYBR	Target	EpCAM	T180R(c)	Undetermined	Undetermined	0
	438	SYBR	Target	EpCAM	T180R(c)	Undetermined	Undetermined	0
	439	SYBR	Target	EPCAM	T180R(c)	30.08	30.09	0.0141
	440	SYBR	Target	EPCAM	T180R(c)	30.1	30.09	0.0141
	441	SYBR	Target	KRT19	T180R(c)	Undetermined	Undetermined	0
	442	SYBR	Target	KRT19	T180R(c)	Undetermined	Undetermined	0
	443	SYBR	Target	KRT19	T180R(c)	Undetermined	Undetermined	0
	444	SYBR	Target	KRT19	T180R(c)	Undetermined	Undetermined	0
	445	SYBR	Target	KRT19	T180R(c)	Undetermined	Undetermined	0
	446	SYBR	Target	KRT19	T180R(c)	34.85	34.85	0
	447	SYBR	Target	KRT19	T180R(c)	Undetermined	Undetermined	0
	448	SYBR	Target	KRT19	T180R(c)	Undetermined	Undetermined	0
	449	SYBR	Endogenous Control	mActb	T180R(c)	14.47	14.56	0.1193
	450	SYBR	Endogenous Control	mActb	T180R(c)	14.64	14.56	0.1193
	451	SYBR	Endogenous Control	mActb	T180R(c)	14.88	14.37	0.7212
	452	SYBR	Endogenous Control	mActb	T180R(c)	13.86	14.37	0.7212
	453	SYBR	Target	OAZ1	T180R(c)	Undetermined	Undetermined	0
	454	SYBR	Target	OAZ1	T180R(c)	Undetermined	Undetermined	0
	455	SYBR	Target	OAZ1	T180R(c)	Undetermined	Undetermined	0
	456	SYBR	Target	OAZ1	T180R(c)	Undetermined	Undetermined	0
	457	SYBR	Target	OAZ1	T180R(c)	Undetermined	Undetermined	0
	458	SYBR	Target	OAZ1	T180R(c)	Undetermined	Undetermined	0
	459	SYBR	Target	OAZ1	T180R(c)	37.7	37.7	0
	460	SYBR	Target	OAZ1	T180R(c)	Undetermined	Undetermined	0
	461	SYBR	Target	OAZ1	T180R(c)	Undetermined	Undetermined	0
	462	SYBR	Target	OAZ1	T180R(c)	Undetermined	Undetermined	0
	463	SYBR	Target	ACTB	HB-214-FOI(b)	Undetermined	Undetermined	0
	464	SYBR	Target	ACTB	HB-214-FOI(b)	Undetermined	Undetermined	0
	465	SYBR	Target	ACTB	HB-214-FOI(b)	Undetermined	Undetermined	0
	466	SYBR	Target	ACTB	HB-214-FOI(b)	Undetermined	Undetermined	0
	467	SYBR	Target	ACTB	HB-214-FOI(b)	Undetermined	Undetermined	0
	468	SYBR	Target	ACTB	HB-214-FOI(b)	36.28	36.28	0
	469	SYBR	Target	ACTB	HB-214-FOI(b)	Undetermined	Undetermined	0
	470	SYBR	Target	ACTB	HB-214-FOI(b)	Undetermined	Undetermined	0
	471	SYBR	Target	ACTB	HB-214-FOI(b)	Undetermined	Undetermined	0
	472	SYBR	Target	ACTB	HB-214-FOI(b)	36.12	36.12	0
	473	SYBR	Target	EPCAM	HB-214-FOI(b)	29.67	29.55	0.1697
	474	SYBR	Target	EPCAM	HB-214-FOI(b)	29.43	29.55	0.1697
	475	SYBR	Target	EPCAM	HB-214-FOI(b)	Undetermined	Undetermined	0
	476	SYBR	Target	EPCAM	HB-214-FOI(b)	Undetermined	Undetermined	0
	477	SYBR	Target	EpCAM	HB-214-FOI(b)	Undetermined	Undetermined	0
	478	SYBR	Target	EpCAM	HB-214-FOI(b)	Undetermined	Undetermined	0
	479	SYBR	Target	EpCAM	HB-214-FOI(b)	Undetermined	Undetermined	0
	480	SYBR	Target	EpCAM	HB-214-FOI(b)	Undetermined	Undetermined	0
	481	SYBR	Target	EPCAM	HB-214-FOI(b)	Undetermined	Undetermined	0
	482	SYBR	Target	EPCAM	HB-214-FOI(b)	Undetermined	Undetermined	0
	483	SYBR	Target	KRT19	HB-214-FOI(b)	Undetermined	Undetermined	0
	484	SYBR	Target	KRT19	HB-214-FOI(b)	Undetermined	Undetermined	0
	485	SYBR	Target	KRT19	HB-214-FOI(b)	Undetermined	Undetermined	0
	486	SYBR	Target	KRT19	HB-214-FOI(b)	Undetermined	Undetermined	0
	487	SYBR	Target	KRT19	HB-214-FOI(b)	Undetermined	Undetermined	0
	488	SYBR	Target	KRT19	HB-214-FOI(b)	Undetermined	Undetermined	0
	489	SYBR	Target	KRT19	HB-214-FOI(b)	Undetermined	Undetermined	0
	490	SYBR	Target	KRT19	HB-214-FOI(b)	Undetermined	Undetermined	0
	491	SYBR	Endogenous Control	mActb	HB-214-FOI(b)	18.08	17.74	0.4761
	492	SYBR	Endogenous Control	mActb	HB-214-FOI(b)	17.41	17.74	0.4761
	493	SYBR	Endogenous Control	mActb	HB-214-FOI(b)	18.83	17.86	1.3718
	494	SYBR	Endogenous Control	mActb	HB-214-FOI(b)	16.89	17.86	1.3718
	495	SYBR	Target	OAZ1	HB-214-FOI(b)	Undetermined	Undetermined	0
	496	SYBR	Target	OAZ1	HB-214-FOI(b)	Undetermined	Undetermined	0
	497	SYBR	Target	OAZ1	HB-214-FOI(b)	Undetermined	Undetermined	0
	498	SYBR	Target	OAZ1	HB-214-FOI(b)	Undetermined	Undetermined	0
	499	SYBR	Target	OAZ1	HB-214-FOI(b)	Undetermined	Undetermined	0
	500	SYBR	Target	OAZ1	HB-214-FOI(b)	Undetermined	Undetermined	0
	501	SYBR	Target	OAZ1	HB-214-FOI(b)	Undetermined	Undetermined	0
	502	SYBR	Target	OAZ1	HB-214-FOI(b)	Undetermined	Undetermined	0
	503	SYBR	Target	OAZ1	HB-214-FOI(b)	35.1	34.63	0.6647
	504	SYBR	Target	OAZ1	HB-214-FOI(b)	34.16	34.63	0.6647
	505	SYBR	Target	ACTB	HID28(a)	Undetermined	Undetermined	0
	506	SYBR	Target	ACTB	HID28(a)	33.88	33.88	0
	507	SYBR	Target	ACTB	HID28(a)	Undetermined	Undetermined	0
	508	SYBR	Target	ACTB	HID28(a)	Undetermined	Undetermined	0
	509	SYBR	Target	ACTB	HID28(a)	Undetermined	Undetermined	0
	510	SYBR	Target	ACTB	HID28(a)	Undetermined	Undetermined	0
	511	SYBR	Target	ACTB	HID28(a)	Undetermined	Undetermined	0
	512	SYBR	Target	ACTB	HID28(a)	Undetermined	Undetermined	0
	513	SYBR	Target	ACTB	HID28(a)	Undetermined	Undetermined	0
	514	SYBR	Target	ACTB	HID28(a)	Undetermined	Undetermined	0
	515	SYBR	Target	EPCAM	HID28(a)	Undetermined	Undetermined	0
	516	SYBR	Target	EPCAM	HID28(a)	Undetermined	Undetermined	0
	517	SYBR	Target	EPCAM	HID28(a)	28.02	28.12	0.1344
	518	SYBR	Target	EPCAM	HID28(a)	28.21	28.12	0.1344
	519	SYBR	Target	EpCAM	HID28(a)	29.38	28.91	0.6647
	520	SYBR	Target	EpCAM	HID28(a)	28.44	28.91	0.6647
	521	SYBR	Target	EpCAM	HID28(a)	Undetermined	Undetermined	0
	522	SYBR	Target	EpCAM	HID28(a)	Undetermined	Undetermined	0
	523	SYBR	Target	EPCAM	HID28(a)	Undetermined	Undetermined	0
	524	SYBR	Target	EPCAM	HID28(a)	Undetermined	Undetermined	0
	525	SYBR	Target	KRT19	HID28(a)	Undetermined	Undetermined	0
	526	SYBR	Target	KRT19	HID28(a)	Undetermined	Undetermined	0
	527	SYBR	Target	KRT19	HID28(a)	Undetermined	Undetermined	0
	528	SYBR	Target	KRT19	HID28(a)	Undetermined	Undetermined	0
	529	SYBR	Target	KRT19	HID28(a)	Undetermined	Undetermined	0
	530	SYBR	Target	KRT19	HID28(a)	Undetermined	Undetermined	0
	531	SYBR	Target	KRT19	HID28(a)	Undetermined	Undetermined	0
	532	SYBR	Target	KRT19	HID28(a)	Undetermined	Undetermined	0
	533	SYBR	Endogenous Control	mActb	HID28(a)	14.03	14.05	0.0367
	534	SYBR	Endogenous Control	mActb	HID28(a)	14.08	14.05	0.0367
	535	SYBR	Endogenous Control	mActb	HID28(a)	14.06	13.34	1.0182
	536	SYBR	Endogenous Control	mActb	HID28(a)	12.62	13.34	1.0182
	537	SYBR	Target	OAZ1	HID28(a)	38.09	38.09	0
	538	SYBR	Target	OAZ1	HID28(a)	Undetermined	Undetermined	0
	539	SYBR	Target	OAZ1	HID28(a)	Undetermined	Undetermined	0
	540	SYBR	Target	OAZ1	HID28(a)	Undetermined	Undetermined	0
	541	SYBR	Target	OAZ1	HID28(a)	29.09	29.14	0.0636
	542	SYBR	Target	OAZ1	HID28(a)	29.18	29.14	0.0636
	543	SYBR	Target	OAZ1	HID28(a)	Undetermined	Undetermined	0
	544	SYBR	Target	OAZ1	HID28(a)	Undetermined	Undetermined	0
	545	SYBR	Target	OAZ1	HID28(a)	Undetermined	Undetermined	0
	546	SYBR	Target	OAZ1	HID28(a)	Undetermined	Undetermined	0
	547	SYBR	Target	ACTB	HID28(b)	Undetermined	Undetermined	0
	548	SYBR	Target	ACTB	HID28(b)	Undetermined	Undetermined	0
	549	SYBR	Target	ACTB	HID28(b)	35.22	35.09	0.1838
	550	SYBR	Target	ACTB	HID28(b)	34.96	35.09	0.1838
	551	SYBR	Target	ACTB	HID28(b)	Undetermined	Undetermined	0
	552	SYBR	Target	ACTB	HID28(b)	Undetermined	Undetermined	0
	553	SYBR	Target	ACTB	HID28(b)	35.35	35.18	0.2475
	554	SYBR	Target	ACTB	HID28(b)	35	35.18	0.2475
	555	SYBR	Target	ACTB	HID28(b)	33	33.06	0.0778
	556	SYBR	Target	ACTB	HID28(b)	33.11	33.06	0.0778
	557	SYBR	Target	EPCAM	HID28(b)	Undetermined	Undetermined	0
	558	SYBR	Target	EPCAM	HID28(b)	Undetermined	Undetermined	0
	559	SYBR	Target	EPCAM	HID28(b)	Undetermined	Undetermined	0
	560	SYBR	Target	EPCAM	HID28(b)	Undetermined	Undetermined	0
	561	SYBR	Target	EpCAM	HID28(b)	Undetermined	Undetermined	0
	562	SYBR	Target	EpCAM	HID28(b)	Undetermined	Undetermined	0
	563	SYBR	Target	EpCAM	HID28(b)	27.92	27.77	0.2121
	564	SYBR	Target	EpCAM	HID28(b)	27.62	27.77	0.2121
	565	SYBR	Target	EPCAM	HID28(b)	Undetermined	Undetermined	0
	566	SYBR	Target	EPCAM	HID28(b)	Undetermined	Undetermined	0
	567	SYBR	Target	KRT19	HID28(b)	Undetermined	Undetermined	0
	568	SYBR	Target	KRT19	HID28(b)	Undetermined	Undetermined	0
	569	SYBR	Target	KRT19	HID28(b)	31.39	31.29	0.1414
	570	SYBR	Target	KRT19	HID28(b)	31.19	31.29	0.1414
	571	SYBR	Target	KRT19	HID28(b)	33.39	33.69	0.4243
	572	SYBR	Target	KRT19	HID28(b)	33.99	33.69	0.4243
	573	SYBR	Target	KRT19	HID28(b)	Undetermined	Undetermined	0
	574	SYBR	Target	KRT19	HID28(b)	Undetermined	Undetermined	0
	575	SYBR	Endogenous Control	mActb	HID28(b)	15.92	15.39	0.7489
	576	SYBR	Endogenous Control	mActb	HID28(b)	14.87	15.39	0.7489
	577	SYBR	Endogenous Control	mActb	HID28(b)	15.71	15.56	0.2121
	578	SYBR	Endogenous Control	mActb	HID28(b)	15.41	15.56	0.2121
	579	SYBR	Target	OAZ1	HID28(b)	32.98	33.04	0.0778
	580	SYBR	Target	OAZ1	HID28(b)	33.09	33.04	0.0778
	581	SYBR	Target	OAZ1	HID28(b)	32.76	32.57	0.2687
	582	SYBR	Target	OAZ1	HID28(b)	32.38	32.57	0.2687
	583	SYBR	Target	OAZ1	HID28(b)	37.94	37.94	0
	584	SYBR	Target	OAZ1	HID28(b)	Undetermined	Undetermined	0
	585	SYBR	Target	OAZ1	HID28(b)	Undetermined	Undetermined	0
	586	SYBR	Target	OAZ1	HID28(b)	Undetermined	Undetermined	0
	587	SYBR	Target	OAZ1	HID28(b)	31.78	31.61	0.2404
	588	SYBR	Target	OAZ1	HID28(b)	31.44	31.61	0.2404
	589	SYBR	Target	ACTB	HID28(c)	Undetermined	Undetermined	0
	590	SYBR	Target	ACTB	HID28(c)	Undetermined	Undetermined	0
	591	SYBR	Target	ACTB	HID28(c)	35.01	35.58	0.8061
	592	SYBR	Target	ACTB	HID28(c)	36.15	35.58	0.8061
	593	SYBR	Target	ACTB	HID28(c)	Undetermined	Undetermined	0
	594	SYBR	Target	ACTB	HID28(c)	Undetermined	Undetermined	0
	595	SYBR	Target	ACTB	HID28(c)	Undetermined	Undetermined	0
	596	SYBR	Target	ACTB	HID28(c)	Undetermined	Undetermined	0
	597	SYBR	Target	ACTB	HID28(c)	36.15	36.15	0
	598	SYBR	Target	ACTB	HID28(c)	Undetermined	Undetermined	0
	599	SYBR	Target	EPCAM	HID28(c)	31.18	31.61	0.601
	600	SYBR	Target	EPCAM	HID28(c)	32.03	31.61	0.601
	601	SYBR	Target	EPCAM	HID28(c)	Undetermined	Undetermined	0
	602	SYBR	Target	EPCAM	HID28(c)	Undetermined	Undetermined	0
	603	SYBR	Target	EpCAM	HID28(c)	Undetermined	Undetermined	0
	604	SYBR	Target	EpCAM	HID28(c)	Undetermined	Undetermined	0
	605	SYBR	Target	EpCAM	HID28(c)	Undetermined	Undetermined	0
	606	SYBR	Target	EpCAM	HID28(c)	Undetermined	Undetermined	0
	607	SYBR	Target	EPCAM	HID28(c)	Undetermined	Undetermined	0
	608	SYBR	Target	EPCAM	HID28(c)	Undetermined	Undetermined	0
	609	SYBR	Target	KRT19	HID28(c)	Undetermined	Undetermined	0
	610	SYBR	Target	KRT19	HID28(c)	Undetermined	Undetermined	0
	611	SYBR	Target	KRT19	HID28(c)	Undetermined	Undetermined	0
	612	SYBR	Target	KRT19	HID28(c)	Undetermined	Undetermined	0
	613	SYBR	Target	KRT19	HID28(c)	Undetermined	Undetermined	0
	614	SYBR	Target	KRT19	HID28(c)	Undetermined	Undetermined	0
	615	SYBR	Target	KRT19	HID28(c)	32.04	31.68	0.5162
	616	SYBR	Target	KRT19	HID28(c)	31.31	31.68	0.5162
	617	SYBR	Endogenous Control	mActb	HID28(c)	14.69	14.87	0.2436
	618	SYBR	Endogenous Control	mActb	HID28(c)	15.04	14.87	0.2436
	619	SYBR	Endogenous Control	mActb	HID28(c)	14.57	14.36	0.3041
	620	SYBR	Endogenous Control	mActb	HID28(c)	14.14	14.36	0.3041
	621	SYBR	Target	OAZ1	HID28(c)	31.75	31.81	0.0849
	622	SYBR	Target	OAZ1	HID28(c)	31.87	31.81	0.0849
	623	SYBR	Target	OAZ1	HID28(c)	35.42	35.76	0.4738
	624	SYBR	Target	OAZ1	HID28(c)	36.09	35.76	0.4738
	625	SYBR	Target	OAZ1	HID28(c)	32.89	32.52	0.5303
	626	SYBR	Target	OAZ1	HID28(c)	32.14	32.52	0.5303
	627	SYBR	Target	OAZ1	HID28(c)	38.25	36.22	2.8709
	628	SYBR	Target	OAZ1	HID28(c)	34.19	36.22	2.8709
	629	SYBR	Target	OAZ1	HID28(c)	34.49	33.94	0.7778
	630	SYBR	Target	OAZ1	HID28(c)	33.39	33.94	0.7778
	631	SYBR	Target	ACTB	PAC120	35.6	35.61	0.0071
	632	SYBR	Target	ACTB	PAC120	35.61	35.61	0.0071
	633	SYBR	Target	ACTB	PAC120	Undetermined	Undetermined	0
	634	SYBR	Target	ACTB	PAC120	34.64	34.64	0
	635	SYBR	Target	ACTB	PAC120	30.94	30.8	0.198
	636	SYBR	Target	ACTB	PAC120	30.66	30.8	0.198
	637	SYBR	Target	ACTB	PAC120	Undetermined	Undetermined	0
	638	SYBR	Target	ACTB	PAC120	Undetermined	Undetermined	0
	639	SYBR	Target	ACTB	PAC120	Undetermined	Undetermined	0
	640	SYBR	Target	ACTB	PAC120	Undetermined	Undetermined	0
	641	SYBR	Target	EPCAM	PAC120	Undetermined	Undetermined	0
	642	SYBR	Target	EPCAM	PAC120	Undetermined	Undetermined	0
	643	SYBR	Target	EPCAM	PAC120	Undetermined	Undetermined	0
	644	SYBR	Target	EPCAM	PAC120	Undetermined	Undetermined	0
	645	SYBR	Target	EpCAM	PAC120	28.49	28.14	0.495
	646	SYBR	Target	EpCAM	PAC120	27.79	28.14	0.495
	647	SYBR	Target	EpCAM	PAC120	28.85	28.66	0.2687
	648	SYBR	Target	EpCAM	PAC120	28.47	28.66	0.2687
	649	SYBR	Target	EPCAM	PAC120	Undetermined	Undetermined	0
	650	SYBR	Target	EPCAM	PAC120	Undetermined	Undetermined	0
	651	SYBR	Target	KRT19	PAC120	Undetermined	Undetermined	0
	652	SYBR	Target	KRT19	PAC120	Undetermined	Undetermined	0
	653	SYBR	Target	KRT19	PAC120	Undetermined	Undetermined	0
	654	SYBR	Target	KRT19	PAC120	Undetermined	Undetermined	0
	655	SYBR	Target	KRT19	PAC120	Undetermined	Undetermined	0
	656	SYBR	Target	KRT19	PAC120	Undetermined	Undetermined	0
	657	SYBR	Target	KRT19	PAC120	Undetermined	Undetermined	0
	658	SYBR	Target	KRT19	PAC120	Undetermined	Undetermined	0
	659	SYBR	Endogenous Control	mActb	PAC120	15.28	15.15	0.1824
	660	SYBR	Endogenous Control	mActb	PAC120	15.02	15.15	0.1824
	661	SYBR	Endogenous Control	mActb	PAC120	15.21	15.11	0.1414
	662	SYBR	Endogenous Control	mActb	PAC120	15.01	15.11	0.1414
	663	SYBR	Target	OAZ1	PAC120	38.13	38.13	0
	664	SYBR	Target	OAZ1	PAC120	Undetermined	Undetermined	0
	665	SYBR	Target	OAZ1	PAC120	Undetermined	Undetermined	0
	666	SYBR	Target	OAZ1	PAC120	Undetermined	Undetermined	0
	667	SYBR	Target	OAZ1	PAC120	31.29	31.23	0.0919
	668	SYBR	Target	OAZ1	PAC120	31.16	31.23	0.0919
	669	SYBR	Target	OAZ1	PAC120	Undetermined	Undetermined	0
	670	SYBR	Target	OAZ1	PAC120	Undetermined	Undetermined	0
	671	SYBR	Target	OAZ1	PAC120	37.32	37.43	0.1485
	672	SYBR	Target	OAZ1	PAC120	37.53	37.43	0.1485
	673	SYBR	Target	ACTB	HBCx-34	31.84	32.17	0.4596
	674	SYBR	Target	ACTB	HBCx-34	32.49	32.17	0.4596
	675	SYBR	Target	ACTB	HBCx-34	30.02	30.06	0.0495
	676	SYBR	Target	ACTB	HBCx-34	30.09	30.06	0.0495
	677	SYBR	Target	ACTB	HBCx-34	32.08	31.56	0.7354
	678	SYBR	Target	ACTB	HBCx-34	31.04	31.56	0.7354
	679	SYBR	Target	ACTB	HBCx-34	32.83	32.14	0.9758
	680	SYBR	Target	ACTB	HBCx-34	31.45	32.14	0.9758
	681	SYBR	Target	ACTB	HBCx-34	30.01	29.77	0.3394
	682	SYBR	Target	ACTB	HBCx-34	29.53	29.77	0.3394
	683	SYBR	Target	EPCAM	HBCx-34	29.03	29.06	0.0354
	684	SYBR	Target	EPCAM	HBCx-34	29.08	29.06	0.0354
	685	SYBR	Target	EPCAM	HBCx-34	27.1	26.93	0.2475
	686	SYBR	Target	EPCAM	HBCx-34	26.75	26.93	0.2475
	687	SYBR	Target	EpCAM	HBCx-34	27.54	27.18	0.5162
	688	SYBR	Target	EpCAM	HBCx-34	26.81	27.18	0.5162
	689	SYBR	Target	EpCAM	HBCx-34	27.52	27.33	0.2687
	690	SYBR	Target	EpCAM	HBCx-34	27.14	27.33	0.2687
	691	SYBR	Target	EPCAM	HBCx-34	28.51	28.69	0.2475
	692	SYBR	Target	EPCAM	HBCx-34	28.86	28.69	0.2475
	693	SYBR	Target	KRT19	HBCx-34	29.15	29.06	0.1273
	694	SYBR	Target	KRT19	HBCx-34	28.97	29.06	0.1273
	695	SYBR	Target	KRT19	HBCx-34	28.8	28.8	0.0071
	696	SYBR	Target	KRT19	HBCx-34	28.79	28.8	0.0071
	697	SYBR	Target	KRT19	HBCx-34	28.62	28.52	0.1414
	698	SYBR	Target	KRT19	HBCx-34	28.42	28.52	0.1414
	699	SYBR	Target	KRT19	HBCx-34	28.87	28.65	0.3111
	700	SYBR	Target	KRT19	HBCx-34	28.43	28.65	0.3111
	701	SYBR	Endogenous Control	mActb	HBCx-34	15.59	15.47	0.1768
	702	SYBR	Endogenous Control	mActb	HBCx-34	15.34	15.47	0.1768
	703	SYBR	Endogenous Control	mActb	HBCx-34	15.51	15.04	0.6647
	704	SYBR	Endogenous Control	mActb	HBCx-34	14.57	15.04	0.6647
	705	SYBR	Target	OAZ1	HBCx-34	31.03	30.79	0.3394
	706	SYBR	Target	OAZ1	HBCx-34	30.55	30.79	0.3394
	707	SYBR	Target	OAZ1	HBCx-34	30.33	30.36	0.0424
	708	SYBR	Target	OAZ1	HBCx-34	30.39	30.36	0.0424
	709	SYBR	Target	OAZ1	HBCx-34	28.46	27.85	0.8627
	710	SYBR	Target	OAZ1	HBCx-34	27.24	27.85	0.8627
	711	SYBR	Target	OAZ1	HBCx-34	31.48	31.77	0.4031
	712	SYBR	Target	OAZ1	HBCx-34	32.05	31.77	0.4031
	713	SYBR	Target	OAZ1	HBCx-34	30.75	30.5	0.3606
	714	SYBR	Target	OAZ1	HBCx-34	30.24	30.5	0.3606
	715	SYBR	Target	ACTB	HBCx-6	33.39	33.8	0.5728
	716	SYBR	Target	ACTB	HBCx-6	34.2	33.8	0.5728
	717	SYBR	Target	ACTB	HBCx-6	34.11	34.72	0.8556
	718	SYBR	Target	ACTB	HBCx-6	35.32	34.72	0.8556
	719	SYBR	Target	ACTB	HBCx-6	31.37	31.26	0.1626
	720	SYBR	Target	ACTB	HBCx-6	31.14	31.26	0.1626
	721	SYBR	Target	ACTB	HBCx-6	Undetermined	Undetermined	0
	722	SYBR	Target	ACTB	HBCx-6	Undetermined	Undetermined	0
	723	SYBR	Target	ACTB	HBCx-6	Undetermined	Undetermined	0
	724	SYBR	Target	ACTB	HBCx-6	Undetermined	Undetermined	0
	725	SYBR	Target	EPCAM	HBCx-6	31.84	31.79	0.0707
	726	SYBR	Target	EPCAM	HBCx-6	31.74	31.79	0.0707
	727	SYBR	Target	EPCAM	HBCx-6	Undetermined	Undetermined	0
	728	SYBR	Target	EPCAM	HBCx-6	Undetermined	Undetermined	0
	729	SYBR	Target	EpCAM	HBCx-6	28.7	28.67	0.0495
	730	SYBR	Target	EpCAM	HBCx-6	28.63	28.67	0.0495
	731	SYBR	Target	EpCAM	HBCx-6	29.93	30.15	0.3111
	732	SYBR	Target	EpCAM	HBCx-6	30.37	30.15	0.3111
	733	SYBR	Target	EPCAM	HBCx-6	Undetermined	Undetermined	0
	734	SYBR	Target	EPCAM	HBCx-6	Undetermined	Undetermined	0
	735	SYBR	Target	KRT19	HBCx-6	Undetermined	Undetermined	0
	736	SYBR	Target	KRT19	HBCx-6	Undetermined	Undetermined	0
	737	SYBR	Target	KRT19	HBCx-6	Undetermined	Undetermined	0
	738	SYBR	Target	KRT19	HBCx-6	Undetermined	Undetermined	0
	739	SYBR	Target	KRT19	HBCx-6	35.09	35.09	0
	740	SYBR	Target	KRT19	HBCx-6	Undetermined	Undetermined	0
	741	SYBR	Target	KRT19	HBCx-6	32.41	33.52	1.5698
	742	SYBR	Target	KRT19	HBCx-6	34.63	33.52	1.5698
	743	SYBR	Endogenous Control	mActb	HBCx-6	15.53	15.41	0.1721
	744	SYBR	Endogenous Control	mActb	HBCx-6	15.29	15.41	0.1721
	745	SYBR	Endogenous Control	mActb	HBCx-6	15.74	15.66	0.1131
	746	SYBR	Endogenous Control	mActb	HBCx-6	15.58	15.66	0.1131
	747	SYBR	Target	OAZ1	HBCx-6	37.14	37.14	0
	748	SYBR	Target	OAZ1	HBCx-6	Undetermined	Undetermined	0
	749	SYBR	Target	OAZ1	HBCx-6	37.54	37.77	0.3182
	750	SYBR	Target	OAZ1	HBCx-6	37.99	37.77	0.3182
	751	SYBR	Target	OAZ1	HBCx-6	30.17	30.24	0.0919
	752	SYBR	Target	OAZ1	HBCx-6	30.3	30.24	0.0919
	753	SYBR	Target	OAZ1	HBCx-6	38.22	38.22	0
	754	SYBR	Target	OAZ1	HBCx-6	Undetermined	Undetermined	0
	755	SYBR	Target	OAZ1	HBCx-6	38.05	38.05	0
	756	SYBR	Target	OAZ1	HBCx-6	Undetermined	Undetermined	0
	757	SYBR	Target	ACTB	BCX-017-LOP	33.11	33.19	0.1131
	758	SYBR	Target	ACTB	BCX-017-LOP	33.27	33.19	0.1131
	759	SYBR	Target	ACTB	BCX-017-LOP	Undetermined	Undetermined	0
	760	SYBR	Target	ACTB	BCX-017-LOP	Undetermined	Undetermined	0
	761	SYBR	Target	ACTB	BCX-017-LOP	Undetermined	Undetermined	0
	762	SYBR	Target	ACTB	BCX-017-LOP	Undetermined	Undetermined	0
	763	SYBR	Target	ACTB	BCX-017-LOP	31.33	31.92	0.8273
	764	SYBR	Target	ACTB	BCX-017-LOP	32.5	31.92	0.8273
	765	SYBR	Target	ACTB	BCX-017-LOP	Undetermined	Undetermined	0
	766	SYBR	Target	ACTB	BCX-017-LOP	Undetermined	Undetermined	0
	767	SYBR	Target	EPCAM	BCX-017-LOP	Undetermined	Undetermined	0
	768	SYBR	Target	EPCAM	BCX-017-LOP	Undetermined	Undetermined	0
	769	SYBR	Target	EPCAM	BCX-017-LOP	Undetermined	Undetermined	0
	770	SYBR	Target	EPCAM	BCX-017-LOP	Undetermined	Undetermined	0
	771	SYBR	Target	EpCAM	BCX-017-LOP	Undetermined	Undetermined	0
	772	SYBR	Target	EpCAM	BCX-017-LOP	Undetermined	Undetermined	0
	773	SYBR	Target	EpCAM	BCX-017-LOP	Undetermined	Undetermined	0
	774	SYBR	Target	EpCAM	BCX-017-LOP	Undetermined	Undetermined	0
	775	SYBR	Target	EPCAM	BCX-017-LOP	Undetermined	Undetermined	0
	776	SYBR	Target	EPCAM	BCX-017-LOP	Undetermined	Undetermined	0
	777	SYBR	Target	KRT19	BCX-017-LOP	30.21	30.46	0.3465
	778	SYBR	Target	KRT19	BCX-017-LOP	30.7	30.46	0.3465
	779	SYBR	Target	KRT19	BCX-017-LOP	Undetermined	Undetermined	0
	780	SYBR	Target	KRT19	BCX-017-LOP	Undetermined	Undetermined	0
	781	SYBR	Target	KRT19	BCX-017-LOP	Undetermined	Undetermined	0
	782	SYBR	Target	KRT19	BCX-017-LOP	Undetermined	Undetermined	0
	783	SYBR	Target	KRT19	BCX-017-LOP	Undetermined	Undetermined	0
	784	SYBR	Target	KRT19	BCX-017-LOP	Undetermined	Undetermined	0
	785	SYBR	Endogenous Control	mActb	BCX-017-LOP	15.59	15.65	0.0917
	786	SYBR	Endogenous Control	mActb	BCX-017-LOP	15.72	15.65	0.0917
	787	SYBR	Endogenous Control	mActb	BCX-017-LOP	16.4	15.48	1.3081
	788	SYBR	Endogenous Control	mActb	BCX-017-LOP	14.55	15.48	1.3081
	789	SYBR	Target	OAZ1	BCX-017-LOP	38.13	38.13	0
	790	SYBR	Target	OAZ1	BCX-017-LOP	Undetermined	Undetermined	0
	791	SYBR	Target	OAZ1	BCX-017-LOP	Undetermined	Undetermined	0
	792	SYBR	Target	OAZ1	BCX-017-LOP	Undetermined	Undetermined	0
	793	SYBR	Target	OAZ1	BCX-017-LOP	36.67	35.01	2.3547
	794	SYBR	Target	OAZ1	BCX-017-LOP	33.34	35.01	2.3547
	795	SYBR	Target	OAZ1	BCX-017-LOP	Undetermined	Undetermined	0
	796	SYBR	Target	OAZ1	BCX-017-LOP	Undetermined	Undetermined	0
	797	SYBR	Target	OAZ1	BCX-017-LOP	Undetermined	Undetermined	0
	798	SYBR	Target	OAZ1	BCX-017-LOP	Undetermined	Undetermined	0
	799	SYBR	Target	ACTB	HBCx-13B(a)	Undetermined	Undetermined	0
	800	SYBR	Target	ACTB	HBCx-13B(a)	Undetermined	Undetermined	0
	801	SYBR	Target	ACTB	HBCx-13B(a)	Undetermined	Undetermined	0
	802	SYBR	Target	ACTB	HBCx-13B(a)	Undetermined	Undetermined	0
	803	SYBR	Target	ACTB	HBCx-13B(a)	Undetermined	Undetermined	0
	804	SYBR	Target	ACTB	HBCx-13B(a)	Undetermined	Undetermined	0
	805	SYBR	Target	ACTB	HBCx-13B(a)	Undetermined	Undetermined	0
	806	SYBR	Target	ACTB	HBCx-13B(a)	Undetermined	Undetermined	0
	807	SYBR	Target	ACTB	HBCx-13B(a)	Undetermined	Undetermined	0
	808	SYBR	Target	ACTB	HBCx-13B(a)	Undetermined	Undetermined	0
	809	SYBR	Target	EPCAM	HBCx-13B(a)	Undetermined	Undetermined	0
	810	SYBR	Target	EPCAM	HBCx-13B(a)	Undetermined	Undetermined	0
	811	SYBR	Target	EPCAM	HBCx-13B(a)	Undetermined	Undetermined	0
	812	SYBR	Target	EPCAM	HBCx-13B(a)	Undetermined	Undetermined	0
	813	SYBR	Target	EpCAM	HBCx-13B(a)	Undetermined	Undetermined	0
	814	SYBR	Target	EpCAM	HBCx-13B(a)	Undetermined	Undetermined	0
	815	SYBR	Target	EpCAM	HBCx-13B(a)	Undetermined	Undetermined	0
	816	SYBR	Target	EpCAM	HBCx-13B(a)	Undetermined	Undetermined	0
	817	SYBR	Target	EPCAM	HBCx-13B(a)	Undetermined	Undetermined	0
	818	SYBR	Target	EPCAM	HBCx-13B(a)	Undetermined	Undetermined	0
	819	SYBR	Target	KRT19	HBCx-13B(a)	Undetermined	Undetermined	0
	820	SYBR	Target	KRT19	HBCx-13B(a)	Undetermined	Undetermined	0
	821	SYBR	Target	KRT19	HBCx-13B(a)	Undetermined	Undetermined	0
	822	SYBR	Target	KRT19	HBCx-13B(a)	Undetermined	Undetermined	0
	823	SYBR	Target	KRT19	HBCx-13B(a)	Undetermined	Undetermined	0
	824	SYBR	Target	KRT19	HBCx-13B(a)	Undetermined	Undetermined	0
	825	SYBR	Target	KRT19	HBCx-13B(a)	Undetermined	Undetermined	0
	826	SYBR	Target	KRT19	HBCx-13B(a)	Undetermined	Undetermined	0
	827	SYBR	Endogenous Control	mActb	HBCx-13B(a)	14.2	14.45	0.3589
	828	SYBR	Endogenous Control	mActb	HBCx-13B(a)	14.7	14.45	0.3589
	829	SYBR	Endogenous Control	mActb	HBCx-13B(a)	14.59	14.5	0.1344
	830	SYBR	Endogenous Control	mActb	HBCx-13B(a)	14.4	14.5	0.1344
	831	SYBR	Target	OAZ1	HBCx-13B(a)	34.09	35.76	2.3547
	832	SYBR	Target	OAZ1	HBCx-13B(a)	37.42	35.76	2.3547
	833	SYBR	Target	OAZ1	HBCx-13B(a)	Undetermined	Undetermined	0
	834	SYBR	Target	OAZ1	HBCx-13B(a)	Undetermined	Undetermined	0
	835	SYBR	Target	OAZ1	HBCx-13B(a)	31.13	30.75	0.5445
	836	SYBR	Target	OAZ1	HBCx-13B(a)	30.36	30.75	0.5445
	837	SYBR	Target	OAZ1	HBCx-13B(a)	Undetermined	Undetermined	0
	838	SYBR	Target	OAZ1	HBCx-13B(a)	Undetermined	Undetermined	0
	839	SYBR	Target	OAZ1	HBCx-13B(a)	Undetermined	Undetermined	0
	840	SYBR	Target	OAZ1	HBCx-13B(a)	Undetermined	Undetermined	0
	841	SYBR	Target	ACTB	HBCx-13B(b)	33.27	33.27	0
	842	SYBR	Target	ACTB	HBCx-13B(b)	Undetermined	Undetermined	0
	843	SYBR	Target	ACTB	HBCx-13B(b)	30.01	30.08	0.099
	844	SYBR	Target	ACTB	HBCx-13B(b)	30.15	30.08	0.099
	845	SYBR	Target	ACTB	HBCx-13B(b)	31.26	31.77	0.7142
	846	SYBR	Target	ACTB	HBCx-13B(b)	32.27	31.77	0.7142
	847	SYBR	Target	ACTB	HBCx-13B(b)	Undetermined	Undetermined	0
	848	SYBR	Target	ACTB	HBCx-13B(b)	35.14	35.14	0
	849	SYBR	Target	ACTB	HBCx-13B(b)	29.79	29.78	0.0141
	850	SYBR	Target	ACTB	HBCx-13B(b)	29.77	29.78	0.0141
	851	SYBR	Target	EPCAM	HBCx-13B(b)	28.65	28.45	0.2828
	852	SYBR	Target	EPCAM	HBCx-13B(b)	28.25	28.45	0.2828
	853	SYBR	Target	EPCAM	HBCx-13B(b)	29.38	28.94	0.6223
	854	SYBR	Target	EPCAM	HBCx-13B(b)	28.5	28.94	0.6223
	855	SYBR	Target	EpCAM	HBCx-13B(b)	26.68	26.57	0.1556
	856	SYBR	Target	EpCAM	HBCx-13B(b)	26.46	26.57	0.1556
	857	SYBR	Target	EpCAM	HBCx-13B(b)	27.29	26.78	0.7283
	858	SYBR	Target	EpCAM	HBCx-13B(b)	26.26	26.78	0.7283
	859	SYBR	Target	EPCAM	HBCx-13B(b)	28.95	29.01	0.0849
	860	SYBR	Target	EPCAM	HBCx-13B(b)	29.07	29.01	0.0849
	861	SYBR	Target	KRT19	HBCx-13B(b)	Undetermined	Undetermined	0
	862	SYBR	Target	KRT19	HBCx-13B(b)	Undetermined	Undetermined	0
	863	SYBR	Target	KRT19	HBCx-13B(b)	Undetermined	Undetermined	0
	864	SYBR	Target	KRT19	HBCx-13B(b)	Undetermined	Undetermined	0
	865	SYBR	Target	KRT19	HBCx-13B(b)	29.84	30.07	0.3253
	866	SYBR	Target	KRT19	HBCx-13B(b)	30.3	30.07	0.3253
	867	SYBR	Target	KRT19	HBCx-13B(b)	Undetermined	Undetermined	0
	868	SYBR	Target	KRT19	HBCx-13B(b)	Undetermined	Undetermined	0
	869	SYBR	Endogenous Control	mActb	HBCx-13B(b)	15.59	15.59	0
	870	SYBR	Endogenous Control	mActb	HBCx-13B(b)	15.59	15.59	0
	871	SYBR	Endogenous Control	mActb	HBCx-13B(b)	16.2	15.42	1.1031
	872	SYBR	Endogenous Control	mActb	HBCx-13B(b)	14.64	15.42	1.1031
	873	SYBR	Target	OAZ1	HBCx-13B(b)	30.81	31.09	0.396
	874	SYBR	Target	OAZ1	HBCx-13B(b)	31.37	31.09	0.396
	875	SYBR	Target	OAZ1	HBCx-13B(b)	29.06	29.07	0.0141
	876	SYBR	Target	OAZ1	HBCx-13B(b)	29.08	29.07	0.0141
	877	SYBR	Target	OAZ1	HBCx-13B(b)	28.23	27.44	1.1172
	878	SYBR	Target	OAZ1	HBCx-13B(b)	26.65	27.44	1.1172
	879	SYBR	Target	OAZ1	HBCx-13B(b)	29.93	30.36	0.6081
	880	SYBR	Target	OAZ1	HBCx-13B(b)	30.79	30.36	0.6081
	881	SYBR	Target	OAZ1	HBCx-13B(b)	30.86	30.75	0.1556
	882	SYBR	Target	OAZ1	HBCx-13B(b)	30.64	30.75	0.1556
	883	SYBR	Target	ACTB	HBCx-1	32.74	32.4	0.4808
	884	SYBR	Target	ACTB	HBCx-1	32.06	32.4	0.4808
	885	SYBR	Target	ACTB	HBCx-1	34.58	33.94	0.9122
	886	SYBR	Target	ACTB	HBCx-1	33.29	33.94	0.9122
	887	SYBR	Target	ACTB	HBCx-1	32.64	32.5	0.7425
	888	SYBR	Target	ACTB	HBCx-1	32.36	32.5	0.7425
	889	SYBR	Target	ACTB	HBCx-1	Undetermined	Undetermined	0
	890	SYBR	Target	ACTB	HBCx-1	Undetermined	Undetermined	0
	891	SYBR	Target	ACTB	HBCx-1	31.54	32.07	0.7425
	892	SYBR	Target	ACTB	HBCx-1	32.59	32.59	#DIV/0!
	893	SYBR	Target	EPCAM	HBCx-1	Undetermined	Undetermined	0
	894	SYBR	Target	EPCAM	HBCx-1	Undetermined	Undetermined	0
	895	SYBR	Target	EPCAM	HBCx-1	Undetermined	Undetermined	0
	896	SYBR	Target	EPCAM	HBCx-1	Undetermined	Undetermined	0
	897	SYBR	Target	EpCAM	HBCx-1	Undetermined	Undetermined	0
	898	SYBR	Target	EpCAM	HBCx-1	Undetermined	Undetermined	0
	899	SYBR	Target	EpCAM	HBCx-1	Undetermined	Undetermined	0
	900	SYBR	Target	EpCAM	HBCx-1	Undetermined	Undetermined	0
	901	SYBR	Target	EPCAM	HBCx-1	Undetermined	Undetermined	0
	902	SYBR	Target	EPCAM	HBCx-1	Undetermined	Undetermined	0
	903	SYBR	Target	KRT19	HBCx-1	37.19	37.19	0
	904	SYBR	Target	KRT19	HBCx-1	Undetermined	Undetermined	0
	905	SYBR	Target	KRT19	HBCx-1	Undetermined	Undetermined	0
	906	SYBR	Target	KRT19	HBCx-1	Undetermined	Undetermined	0
	907	SYBR	Target	KRT19	HBCx-1	Undetermined	Undetermined	0
	908	SYBR	Target	KRT19	HBCx-1	Undetermined	Undetermined	0
	909	SYBR	Target	KRT19	HBCx-1	35.4	34.71	0.9829
	910	SYBR	Target	KRT19	HBCx-1	34.01	34.71	0.9829
	911	SYBR	Endogenous Control	mActb	HBCx-1	16.08	16.06	0.023
	912	SYBR	Endogenous Control	mActb	HBCx-1	16.04	16.06	0.023
	913	SYBR	Endogenous Control	mActb	HBCx-1	17.14	16.48	0.9405
	914	SYBR	Endogenous Control	mActb	HBCx-1	15.81	16.48	0.9405
	915	SYBR	Target	OAZ1	HBCx-1	36.48	36.48	0.0071
	916	SYBR	Target	OAZ1	HBCx-1	36.47	36.48	0.0071
	917	SYBR	Target	OAZ1	HBCx-1	30.98	31.36	0.5303
	918	SYBR	Target	OAZ1	HBCx-1	31.73	31.36	0.5303
	919	SYBR	Target	OAZ1	HBCx-1	37.98	37.98	0
	920	SYBR	Target	OAZ1	HBCx-1	Undetermined	Undetermined	0
	921	SYBR	Target	OAZ1	HBCx-1	36.48	34.65	2.588
	922	SYBR	Target	OAZ1	HBCx-1	32.82	34.65	2.588
	923	SYBR	Target	OAZ1	HBCx-1	37.49	37.73	0.3323
	924	SYBR	Target	OAZ1	HBCx-1	37.96	37.73	0.3323
	925	SYBR	Target	ACTB	HBCx-14(a)	Undetermined	Undetermined	0
	926	SYBR	Target	ACTB	HBCx-14(a)	Undetermined	Undetermined	0
	927	SYBR	Target	ACTB	HBCx-14(a)	Undetermined	Undetermined	0
	928	SYBR	Target	ACTB	HBCx-14(a)	Undetermined	Undetermined	0
	929	SYBR	Target	ACTB	HBCx-14(a)	Undetermined	Undetermined	0
	930	SYBR	Target	ACTB	HBCx-14(a)	Undetermined	Undetermined	0
	931	SYBR	Target	ACTB	HBCx-14(a)	Undetermined	Undetermined	0
	932	SYBR	Target	ACTB	HBCx-14(a)	Undetermined	Undetermined	0
	933	SYBR	Target	ACTB	HBCx-14(a)	Undetermined	Undetermined	0
	934	SYBR	Target	ACTB	HBCx-14(a)	Undetermined	Undetermined	0
	935	SYBR	Target	EPCAM	HBCx-14(a)	Undetermined	Undetermined	0
	936	SYBR	Target	EPCAM	HBCx-14(a)	Undetermined	Undetermined	0
	937	SYBR	Target	EPCAM	HBCx-14(a)	Undetermined	Undetermined	0
	938	SYBR	Target	EPCAM	HBCx-14(a)	Undetermined	Undetermined	0
	939	SYBR	Target	EpCAM	HBCx-14(a)	Undetermined	Undetermined	0
	940	SYBR	Target	EpCAM	HBCx-14(a)	Undetermined	Undetermined	0
	941	SYBR	Target	EpCAM	HBCx-14(a)	Undetermined	Undetermined	0
	942	SYBR	Target	EpCAM	HBCx-14(a)	Undetermined	Undetermined	0
	943	SYBR	Target	EPCAM	HBCx-14(a)	Undetermined	Undetermined	0
	944	SYBR	Target	EPCAM	HBCx-14(a)	Undetermined	Undetermined	0
	945	SYBR	Target	KRT19	HBCx-14(a)	Undetermined	Undetermined	0
	946	SYBR	Target	KRT19	HBCx-14(a)	Undetermined	Undetermined	0
	947	SYBR	Target	KRT19	HBCx-14(a)	Undetermined	Undetermined	0
	948	SYBR	Target	KRT19	HBCx-14(a)	Undetermined	Undetermined	0
	949	SYBR	Target	KRT19	HBCx-14(a)	32.32	32.27	0.0778
	950	SYBR	Target	KRT19	HBCx-14(a)	32.21	32.27	0.0778
	951	SYBR	Target	KRT19	HBCx-14(a)	Undetermined	Undetermined	0
	952	SYBR	Target	KRT19	HBCx-14(a)	Undetermined	Undetermined	0
	953	SYBR	Endogenous Control	mActb	HBCx-14(a)	17.3	17.37	0.0985
	954	SYBR	Endogenous Control	mActb	HBCx-14(a)	17.44	17.37	0.0985
	955	SYBR	Endogenous Control	mActb	HBCx-14(a)	17.67	17.25	0.594
	956	SYBR	Endogenous Control	mActb	HBCx-14(a)	16.83	17.25	0.594
	957	SYBR	Target	OAZ1	HBCx-14(a)	37.94	37.94	0
	958	SYBR	Target	OAZ1	HBCx-14(a)	Undetermined	Undetermined	0
	959	SYBR	Target	OAZ1	HBCx-14(a)	31.97	31.87	0.1485
	960	SYBR	Target	OAZ1	HBCx-14(a)	31.76	31.87	0.1485
	961	SYBR	Target	OAZ1	HBCx-14(a)	Undetermined	Undetermined	0
	962	SYBR	Target	OAZ1	HBCx-14(a)	Undetermined	Undetermined	0
	963	SYBR	Target	OAZ1	HBCx-14(a)	Undetermined	Undetermined	0
	964	SYBR	Target	OAZ1	HBCx-14(a)	Undetermined	Undetermined	0
	965	SYBR	Target	OAZ1	HBCx-14(a)	Undetermined	Undetermined	0
	966	SYBR	Target	OAZ1	HBCx-14(a)	Undetermined	Undetermined	0
	967	SYBR	Target	ACTB	HBCx-14(b)	32.33	32.07	0.3748
	968	SYBR	Target	ACTB	HBCx-14(b)	31.8	32.07	0.3748
	969	SYBR	Target	ACTB	HBCx-14(b)	Undetermined	Undetermined	0
	970	SYBR	Target	ACTB	HBCx-14(b)	Undetermined	Undetermined	0
	971	SYBR	Target	ACTB	HBCx-14(b)	Undetermined	Undetermined	0
	972	SYBR	Target	ACTB	HBCx-14(b)	36.16	36.16	0
	973	SYBR	Target	ACTB	HBCx-14(b)	36.1	35.19	1.2869
	974	SYBR	Target	ACTB	HBCx-14(b)	34.28	35.19	1.2869
	975	SYBR	Target	ACTB	HBCx-14(b)	Undetermined	Undetermined	0
	976	SYBR	Target	ACTB	HBCx-14(b)	Undetermined	Undetermined	0
	977	SYBR	Target	EPCAM	HBCx-14(b)	Undetermined	Undetermined	0
	978	SYBR	Target	EPCAM	HBCx-14(b)	Undetermined	Undetermined	0
	979	SYBR	Target	EPCAM	HBCx-14(b)	Undetermined	Undetermined	0
	980	SYBR	Target	EPCAM	HBCx-14(b)	Undetermined	Undetermined	0
	981	SYBR	Target	EpCAM	HBCx-14(b)	29.25	28.63	0.8768
	982	SYBR	Target	EpCAM	HBCx-14(b)	28.01	28.63	0.8768
	983	SYBR	Target	EpCAM	HBCx-14(b)	Undetermined	Undetermined	0
	984	SYBR	Target	EpCAM	HBCx-14(b)	Undetermined	Undetermined	0
	985	SYBR	Target	EPCAM	HBCx-14(b)	Undetermined	Undetermined	0
	986	SYBR	Target	EPCAM	HBCx-14(b)	Undetermined	Undetermined	0
	987	SYBR	Target	KRT19	HBCx-14(b)	37.65	37.65	0
	988	SYBR	Target	KRT19	HBCx-14(b)	Undetermined	Undetermined	0
	989	SYBR	Target	KRT19	HBCx-14(b)	Undetermined	Undetermined	0
	990	SYBR	Target	KRT19	HBCx-14(b)	Undetermined	Undetermined	0
	991	SYBR	Target	KRT19	HBCx-14(b)	31.89	32.42	0.7495
	992	SYBR	Target	KRT19	HBCx-14(b)	32.95	32.42	0.7495
	993	SYBR	Target	KRT19	HBCx-14(b)	Undetermined	Undetermined	0
	994	SYBR	Target	KRT19	HBCx-14(b)	Undetermined	Undetermined	0
	995	SYBR	Endogenous Control	mActb	HBCx-14(b)	16.25	15.78	0.6677
	996	SYBR	Endogenous Control	mActb	HBCx-14(b)	15.31	15.78	0.6677
	997	SYBR	Endogenous Control	mActb	HBCx-14(b)	16.01	16.18	0.2333
	998	SYBR	Endogenous Control	mActb	HBCx-14(b)	16.34	16.18	0.2333
	999	SYBR	Target	OAZ1	HBCx-14(b)	32.21	32.36	0.2051
	1000	SYBR	Target	OAZ1	HBCx-14(b)	32.5	32.36	0.2051
	1001	SYBR	Target	OAZ1	HBCx-14(b)	38.83	37.91	1.3011
	1002	SYBR	Target	OAZ1	HBCx-14(b)	36.99	37.91	1.3011
	1003	SYBR	Target	OAZ1	HBCx-14(b)	29.52	29.22	0.4313
	1004	SYBR	Target	OAZ1	HBCx-14(b)	28.91	29.22	0.4313
	1005	SYBR	Target	OAZ1	HBCx-14(b)	37.82	37.82	0
	1006	SYBR	Target	OAZ1	HBCx-14(b)	Undetermined	Undetermined	0
	1007	SYBR	Target	OAZ1	HBCx-14(b)	31.74	32.6	1.2162
	1008	SYBR	Target	OAZ1	HBCx-14(b)	33.46	32.6	1.2162
	1009	SYBR	Target	ACTB	HBCx-3(a)	33.1	32.6	0.7071
	1010	SYBR	Target	ACTB	HBCx-3(a)	32.1	32.6	0.7071
	1011	SYBR	Target	ACTB	HBCx-3(a)	Undetermined	Undetermined	0
	1012	SYBR	Target	ACTB	HBCx-3(a)	Undetermined	Undetermined	0
	1013	SYBR	Target	ACTB	HBCx-3(a)	Undetermined	Undetermined	0
	1014	SYBR	Target	ACTB	HBCx-3(a)	Undetermined	Undetermined	0
	1015	SYBR	Target	ACTB	HBCx-3(a)	Undetermined	Undetermined	0
	1016	SYBR	Target	ACTB	HBCx-3(a)	Undetermined	Undetermined	0
	1017	SYBR	Target	ACTB	HBCx-3(a)	Undetermined	Undetermined	0
	1018	SYBR	Target	ACTB	HBCx-3(a)	Undetermined	Undetermined	0
	1019	SYBR	Target	EPCAM	HBCx-3(a)	29.34	29.28	0.0849
	1020	SYBR	Target	EPCAM	HBCx-3(a)	29.22	29.28	0.0849
	1021	SYBR	Target	EPCAM	HBCx-3(a)	Undetermined	Undetermined	0
	1022	SYBR	Target	EPCAM	HBCx-3(a)	Undetermined	Undetermined	0
	1023	SYBR	Target	EpCAM	HBCx-3(a)	30.18	29.54	0.9051
	1024	SYBR	Target	EpCAM	HBCx-3(a)	28.9	29.54	0.9051
	1025	SYBR	Target	EpCAM	HBCx-3(a)	Undetermined	Undetermined	0
	1026	SYBR	Target	EpCAM	HBCx-3(a)	Undetermined	Undetermined	0
	1027	SYBR	Target	EPCAM	HBCx-3(a)	Undetermined	Undetermined	0
	1028	SYBR	Target	EPCAM	HBCx-3(a)	Undetermined	Undetermined	0
	1029	SYBR	Target	KRT19	HBCx-3(a)	Undetermined	Undetermined	0
	1030	SYBR	Target	KRT19	HBCx-3(a)	Undetermined	Undetermined	0
	1031	SYBR	Target	KRT19	HBCx-3(a)	Undetermined	Undetermined	0
	1032	SYBR	Target	KRT19	HBCx-3(a)	Undetermined	Undetermined	0
	1033	SYBR	Target	KRT19	HBCx-3(a)	Undetermined	Undetermined	0
	1034	SYBR	Target	KRT19	HBCx-3(a)	Undetermined	Undetermined	0
	1035	SYBR	Target	KRT19	HBCx-3(a)	Undetermined	Undetermined	0
	1036	SYBR	Target	KRT19	HBCx-3(a)	Undetermined	Undetermined	0
	1037	SYBR	Endogenous Control	mActb	HBCx-3(a)	16.57	16.91	0.4801
	1038	SYBR	Endogenous Control	mActb	HBCx-3(a)	17.25	16.91	0.4801
	1039	SYBR	Endogenous Control	mActb	HBCx-3(a)	16.78	16.51	0.3889
	1040	SYBR	Endogenous Control	mActb	HBCx-3(a)	16.23	16.51	0.3889
	1041	SYBR	Target	OAZ1	HBCx-3(a)	Undetermined	Undetermined	0
	1042	SYBR	Target	OAZ1	HBCx-3(a)	Undetermined	Undetermined	0
	1043	SYBR	Target	OAZ1	HBCx-3(a)	Undetermined	Undetermined	0
	1044	SYBR	Target	OAZ1	HBCx-3(a)	Undetermined	Undetermined	0
	1045	SYBR	Target	OAZ1	HBCx-3(a)	Undetermined	Undetermined	0
	1046	SYBR	Target	OAZ1	HBCx-3(a)	Undetermined	Undetermined	0
	1047	SYBR	Target	OAZ1	HBCx-3(a)	Undetermined	Undetermined	0
	1048	SYBR	Target	OAZ1	HBCx-3(a)	Undetermined	Undetermined	0
	1049	SYBR	Target	OAZ1	HBCx-3(a)	Undetermined	Undetermined	0
	1050	SYBR	Target	OAZ1	HBCx-3(a)	Undetermined	Undetermined	0
	1051	SYBR	Target	ACTB	HBCx-3(b)	32.79	32.09	0.997
	1052	SYBR	Target	ACTB	HBCx-3(b)	31.38	32.09	0.997
	1053	SYBR	Target	ACTB	HBCx-3(b)	30.97	30.94	0.0424
	1054	SYBR	Target	ACTB	HBCx-3(b)	30.91	30.94	0.0424
	1055	SYBR	Target	ACTB	HBCx-3(b)	33.29	33.31	0.0283
	1056	SYBR	Target	ACTB	HBCx-3(b)	33.33	33.31	0.0283
	1057	SYBR	Target	ACTB	HBCx-3(b)	Undetermined	Undetermined	0
	1058	SYBR	Target	ACTB	HBCx-3(b)	Undetermined	Undetermined	0
	1059	SYBR	Target	ACTB	HBCx-3(b)	30.53	30.32	0.3041
	1060	SYBR	Target	ACTB	HBCx-3(b)	30.1	30.32	0.3041
	1061	SYBR	Target	EPCAM	HBCx-3(b)	Undetermined	Undetermined	0
	1062	SYBR	Target	EPCAM	HBCx-3(b)	Undetermined	Undetermined	0
	1063	SYBR	Target	EPCAM	HBCx-3(b)	28.28	28.24	0.0636
	1064	SYBR	Target	EPCAM	HBCx-3(b)	28.19	28.24	0.0636
	1065	SYBR	Target	EpCAM	HBCx-3(b)	Undetermined	Undetermined	0
	1066	SYBR	Target	EpCAM	HBCx-3(b)	Undetermined	Undetermined	0
	1067	SYBR	Target	EpCAM	HBCx-3(b)	Undetermined	Undetermined	0
	1068	SYBR	Target	EpCAM	HBCx-3(b)	Undetermined	Undetermined	0
	1069	SYBR	Target	EPCAM	HBCx-3(b)	Undetermined	Undetermined	0
	1070	SYBR	Target	EPCAM	HBCx-3(b)	Undetermined	Undetermined	0
	1071	SYBR	Target	KRT19	HBCx-3(b)	Undetermined	Undetermined	0
	1072	SYBR	Target	KRT19	HBCx-3(b)	Undetermined	Undetermined	0
	1073	SYBR	Target	KRT19	HBCx-3(b)	Undetermined	Undetermined	0
	1074	SYBR	Target	KRT19	HBCx-3(b)	Undetermined	Undetermined	0
	1075	SYBR	Target	KRT19	HBCx-3(b)	Undetermined	Undetermined	0
	1076	SYBR	Target	KRT19	HBCx-3(b)	Undetermined	Undetermined	0
	1077	SYBR	Target	KRT19	HBCx-3(b)	Undetermined	Undetermined	0
	1078	SYBR	Target	KRT19	HBCx-3(b)	Undetermined	Undetermined	0
	1079	SYBR	Endogenous Control	mActb	HBCx-3(b)	16.27	16.44	0.2411
	1080	SYBR	Endogenous Control	mActb	HBCx-3(b)	16.61	16.44	0.2411
	1081	SYBR	Endogenous Control	mActb	HBCx-3(b)	16.41	16.43	0.0283
	1082	SYBR	Endogenous Control	mActb	HBCx-3(b)	16.45	16.43	0.0283
	1083	SYBR	Target	OAZ1	HBCx-3(b)	29.78	29.89	0.1556
	1084	SYBR	Target	OAZ1	HBCx-3(b)	30	29.89	0.1556
	1085	SYBR	Target	OAZ1	HBCx-3(b)	32.51	32.15	0.5091
	1086	SYBR	Target	OAZ1	HBCx-3(b)	31.79	32.15	0.5091
	1087	SYBR	Target	OAZ1	HBCx-3(b)	31.84	31.53	0.4455
	1088	SYBR	Target	OAZ1	HBCx-3(b)	31.21	31.53	0.4455
	1089	SYBR	Target	OAZ1	HBCx-3(b)	Undetermined	Undetermined	0
	1090	SYBR	Target	OAZ1	HBCx-3(b)	Undetermined	Undetermined	0
	1091	SYBR	Target	OAZ1	HBCx-3(b)	35.5	35.36	0.2051
	1092	SYBR	Target	OAZ1	HBCx-3(b)	35.21	35.36	0.2051
	1093	SYBR	Target	ACTB	HBCx-3(c)	Undetermined	Undetermined	0
	1094	SYBR	Target	ACTB	HBCx-3(c)	Undetermined	Undetermined	0
	1095	SYBR	Target	ACTB	HBCx-3(c)	Undetermined	Undetermined	0
	1096	SYBR	Target	ACTB	HBCx-3(c)	Undetermined	Undetermined	0
	1097	SYBR	Target	ACTB	HBCx-3(c)	32.7	32.35	0.502
	1098	SYBR	Target	ACTB	HBCx-3(c)	31.99	32.35	0.502
	1099	SYBR	Target	ACTB	HBCx-3(c)	32.39	31.92	0.6718
	1100	SYBR	Target	ACTB	HBCx-3(c)	31.44	31.92	0.6718
	1101	SYBR	Target	ACTB	HBCx-3(c)	Undetermined	Undetermined	0
	1102	SYBR	Target	ACTB	HBCx-3(c)	35.9	35.9	0
	1103	SYBR	Target	EPCAM	HBCx-3(c)	Undetermined	Undetermined	0
	1104	SYBR	Target	EPCAM	HBCx-3(c)	Undetermined	Undetermined	0
	1105	SYBR	Target	EPCAM	HBCx-3(c)	Undetermined	Undetermined	0
	1106	SYBR	Target	EPCAM	HBCx-3(c)	Undetermined	Undetermined	0
	1107	SYBR	Target	EpCAM	HBCx-3(c)	Undetermined	Undetermined	0
	1108	SYBR	Target	EpCAM	HBCx-3(c)	Undetermined	Undetermined	0
	1109	SYBR	Target	EpCAM	HBCx-3(c)	Undetermined	Undetermined	0
	1110	SYBR	Target	EpCAM	HBCx-3(c)	Undetermined	Undetermined	0
	1111	SYBR	Target	EPCAM	HBCx-3(c)	Undetermined	Undetermined	0
	1112	SYBR	Target	EPCAM	HBCx-3(c)	Undetermined	Undetermined	0
	1113	SYBR	Target	KRT19	HBCx-3(c)	31.94	31.62	0.4525
	1114	SYBR	Target	KRT19	HBCx-3(c)	31.3	31.62	0.4525
	1115	SYBR	Target	KRT19	HBCx-3(c)	Undetermined	Undetermined	0
	1116	SYBR	Target	KRT19	HBCx-3(c)	Undetermined	Undetermined	0
	1117	SYBR	Target	KRT19	HBCx-3(c)	Undetermined	Undetermined	0
	1118	SYBR	Target	KRT19	HBCx-3(c)	Undetermined	Undetermined	0
	1119	SYBR	Target	KRT19	HBCx-3(c)	Undetermined	Undetermined	0
	1120	SYBR	Target	KRT19	HBCx-3(c)	Undetermined	Undetermined	0
	1121	SYBR	Endogenous Control	mActb	HBCx-3(c)	17.27	17.26	0.0132
	1122	SYBR	Endogenous Control	mActb	HBCx-3(c)	17.25	17.26	0.0132
	1123	SYBR	Endogenous Control	mActb	HBCx-3(c)	17.4	17.34	0.0849
	1124	SYBR	Endogenous Control	mActb	HBCx-3(c)	17.28	17.34	0.0849
	1125	SYBR	Target	OAZ1	HBCx-3(c)	Undetermined	Undetermined	0
	1126	SYBR	Target	OAZ1	HBCx-3(c)	Undetermined	Undetermined	0
	1127	SYBR	Target	OAZ1	HBCx-3(c)	34.61	34.33	0.4031
	1128	SYBR	Target	OAZ1	HBCx-3(c)	34.04	34.33	0.4031
	1129	SYBR	Target	OAZ1	HBCx-3(c)	31.69	31.41	0.396
	1130	SYBR	Target	OAZ1	HBCx-3(c)	31.13	31.41	0.396
	1131	SYBR	Target	OAZ1	HBCx-3(c)	34.21	33.32	1.2587
	1132	SYBR	Target	OAZ1	HBCx-3(c)	32.43	33.32	1.2587
	1133	SYBR	Target	OAZ1	HBCx-3(c)	32.01	32.13	0.1697
	1134	SYBR	Target	OAZ1	HBCx-3(c)	32.25	32.13	0.1697
	1135	SYBR	Target	ACTB	HBCx-2(a)	34.12	34.21	0.1273
	1136	SYBR	Target	ACTB	HBCx-2(a)	34.3	34.21	0.1273
	1137	SYBR	Target	ACTB	HBCx-2(a)	Undetermined	Undetermined	0
	1138	SYBR	Target	ACTB	HBCx-2(a)	35.91	35.91	0
	1139	SYBR	Target	ACTB	HBCx-2(a)	36.89	36.89	0
	1140	SYBR	Target	ACTB	HBCx-2(a)	Undetermined	Undetermined	0
	1141	SYBR	Target	ACTB	HBCx-2(a)	Undetermined	Undetermined	0
	1142	SYBR	Target	ACTB	HBCx-2(a)	36.01	36.01	0
	1143	SYBR	Target	ACTB	HBCx-2(a)	34.85	34.85	0
	1144	SYBR	Target	ACTB	HBCx-2(a)	Undetermined	Undetermined	0
	1145	SYBR	Target	EPCAM	HBCx-2(a)	Undetermined	Undetermined	0
	1146	SYBR	Target	EPCAM	HBCx-2(a)	Undetermined	Undetermined	0
	1147	SYBR	Target	EPCAM	HBCx-2(a)	33.99	33.37	0.8839
	1148	SYBR	Target	EPCAM	HBCx-2(a)	32.74	33.37	0.8839
	1149	SYBR	Target	EpCAM	HBCx-2(a)	Undetermined	Undetermined	0
	1150	SYBR	Target	EpCAM	HBCx-2(a)	Undetermined	Undetermined	0
	1151	SYBR	Target	EpCAM	HBCx-2(a)	Undetermined	Undetermined	0
	1152	SYBR	Target	EpCAM	HBCx-2(a)	Undetermined	Undetermined	0
	1153	SYBR	Target	EPCAM	HBCx-2(a)	Undetermined	Undetermined	0
	1154	SYBR	Target	EPCAM	HBCx-2(a)	Undetermined	Undetermined	0
	1155	SYBR	Target	KRT19	HBCx-2(a)	Undetermined	Undetermined	0
	1156	SYBR	Target	KRT19	HBCx-2(a)	Undetermined	Undetermined	0
	1157	SYBR	Target	KRT19	HBCx-2(a)	Undetermined	Undetermined	0
	1158	SYBR	Target	KRT19	HBCx-2(a)	Undetermined	Undetermined	0
	1159	SYBR	Target	KRT19	HBCx-2(a)	Undetermined	Undetermined	0
	1160	SYBR	Target	KRT19	HBCx-2(a)	Undetermined	Undetermined	0
	1161	SYBR	Target	KRT19	HBCx-2(a)	Undetermined	Undetermined	0
	1162	SYBR	Target	KRT19	HBCx-2(a)	Undetermined	Undetermined	0
	1163	SYBR	Endogenous Control	mActb	HBCx-2(a)	15.65	15.45	0.2775
	1164	SYBR	Endogenous Control	mActb	HBCx-2(a)	15.26	15.45	0.2775
	1165	SYBR	Endogenous Control	mActb	HBCx-2(a)	15.59	15.54	0.0778
	1166	SYBR	Endogenous Control	mActb	HBCx-2(a)	15.48	15.54	0.0778
	1167	SYBR	Target	OAZ1	HBCx-2(a)	34.25	34.33	0.1061
	1168	SYBR	Target	OAZ1	HBCx-2(a)	34.4	34.33	0.1061
	1169	SYBR	Target	OAZ1	HBCx-2(a)	35.56	36.01	0.6293
	1170	SYBR	Target	OAZ1	HBCx-2(a)	36.45	36.01	0.6293
	1171	SYBR	Target	OAZ1	HBCx-2(a)	34.76	33.82	1.3294
	1172	SYBR	Target	OAZ1	HBCx-2(a)	32.88	33.82	1.3294
	1173	SYBR	Target	OAZ1	HBCx-2(a)	38.81	38.81	0
	1174	SYBR	Target	OAZ1	HBCx-2(a)	Undetermined	Undetermined	0
	1175	SYBR	Target	OAZ1	HBCx-2(a)	Undetermined	Undetermined	0
	1176	SYBR	Target	OAZ1	HBCx-2(a)	Undetermined	Undetermined	0
