# Supplementary material for: Heterogeneous expression of EPCAM in human circulating tumour cells from patient-derived xenografts
Source: Biomark Res. 2018 Oct 30;6:31. doi: 10.1186/s40364-018-0145-8 (PMC6208170; doi:10.1186/s40364-018-0145-8)
Supplement: Supplementary file 4 — Table S4. Quantitative PCR data, including computed values, for each sample analyzed in the PDX cohort. (XLSX 13 kb) [file 40364_2018_145_MOESM4_ESM.xlsx]

## Sheet: Additional Table 4
	Additional file 4: Table S4. Quantitative PCR data, including computed values, for each sample analyzed in the PDX cohort.
	Biological Set Name	mActb	ACTB	OAZ1	EPCAM	KRT19
	HBCx-13B(b)	15.505	31.9964	29.742	27.95	36.6167
	HBCx-34	15.255	31.14	30.254	27.838	28.7575
	HBCx-30	15.555	32.704	31.0332	27.19	30.0725
	HBCx-3(c)	17.3	34.2964	33.3926	35.0199	36.3837
	HBCx-3(b)	16.435	32.4015	33.231	32.0605	37.8466
	T180R(b)	13.835	33.474	30.7656	29.8584	34.7276
	HBCx-2(b)	15.815	32.4901	33.1567	31.6918	37.3828
	HBCx-14(b)	15.98	34.2314	33.8397	33.8058	37.4629
	HBCx-14(a)	17.31	35.5957	35.2234	35.0274	37.8162
	HBCx-17	16.505	35.4033	34.45	33.8138	37.3743
	HID28(b)	15.475	34.0058	33.6323	33.3411	35.3724
	T180R(a)	14.045	32.9674	32.204	33.4468	35.6601
	HBCx-28(c)	15.145	34.1613	33.38	31.6058	36.9546
	SC101	14.85	32.9436	33.1082	30.9049	36.3365
	HBCx-3(a)	16.71	34.5558	35.1641	34.0348	38.0372
	HB-214-FOI(a)	15.655	33.9846	34.3127	33.7498	37.5213
	HBCx-1	16.27	33.2712	35.0522	34.3114	36.6625
	HBCx-28(b)	16.425	34.4839	35.2606	34.0329	37.8397
	HID28(a)	13.695	32.2697	32.5565	30.2354	36.0767
	HBCx-13B(a)	14.475	32.836	33.5042	32.674	36.4924
	BCX-017-LOP	15.565	33.2688	34.9895	33.6676	35.2464
	HID28(c)	14.615	33.7192	34.05	33.1993	35.1778
	PAC120	15.13	33.6373	34.67	33.0997	36.9442
	HBCx-2(a)	15.495	34.6926	35.134	32.3784	37.1963
	HBCx-6	15.535	33.6455	35.2706	33.968	36.372
	human RNAs (1)	40	20.336	23.6203	31.6862	23.1655
	naïve mouse blood (2)	13.87	40	40	40	40
	(1) 10 ng or 10 pg of pooled RNAs from human cell lines (ZR-75-1, MCF-7, MDA-MB-231 breast cancer cells, and MDA-MB-435 melanoma cells) were analyzed in qPCR as positive control for ACTB, OAZ and KRT19, and EPCAM, respectively. (2) RNAs from naïve mouse PBMC were used as negative control.
